# Supplementary material for: A dynamic prediction model for preeclampsia using the sFlt-1/PLGF ratio combined with multiple factors
Source: BMC Pregnancy Childbirth. 2024 Jun 26;24:443. doi: 10.1186/s12884-024-06627-4 (PMC11202363; doi:10.1186/s12884-024-06627-4)
Supplement: Supplementary file 1 — Supplementary Material 1 [file 12884_2024_6627_MOESM1_ESM.xlsx]

## Sheet: Sheet1
Number	Age	PAPP-A MOM	PAPP-A	GDM	BMI	MAP	Hct	FBG	TG	TC	Hb	Uric acid	Albumin	25 hydroxyvitamins D	Number of pregnancies	Abortion history	Using aspirin	Chronic hypertension	Previous pregnancy with GH	Chronic kidney disease	Mode of pregnancy	Immune system diseases	Hypothyroidism	sFlt/PIGF(20-24w)	sFlt/PIGF(25-29w)	sFlt/PIGF(30-34w)	UtA PI	PE
57	29	0.51	1780	0	28.125	110.667	39.5	4.18	2.35	4.76	109	366	36.7	42.3	1	1	1	1	0	0	0	0	0	11.93	28.44	18.89	2.565	1
26	35			0	24.0346	83.3333	39.5	4.26	3.92	5.84	121	501	31.8	29.7	1	0	0	0	0	0	0	0	0	16.03	38.55	25.23	1.96	1
700	42			1	24.6893	116	41.3	4.68	2.2	6.42	127	323	30.6	64.95	0	0	1	1	0	0	1	0	0	1.38	24.12	39.34	1.495	1
699	42			1	24.6893	116	41.3	4.6	2.1	6.38	126	291	33	64.95	0	0	1	1	0	0	0	0	0	6.66	13.11	28.44	3.115	1
56	42			1	24.6893	116	41.3	4.76	1.51	7.38	136	171	34.4	44.82	0	0	1	1	0	0	1	0	0	29.08	13.12	28.67	2.2	1
55	42			1	24.6893	116	41.3	5.52	2.79	5.16	133	237	34.6	44.82	0	0	1	1	0	0	1	0	0	20.54	39.87	38.42	1.515	1
54	36			1	23.634	107	31.4	5.06	3.78	5.92	100	331	33.3	59.6	1	1	0	0	0	0	0	0	1	24.08	39.65	38.2		1
25	36			1	30.4438	80	39.5	5.25	3.78	5.92	100	331	33.3	59.6	1	1	0	0	0	0	0	0	0	38.77	35.37	36.46	1.345	1
24	29	0.61	3760	0	19.1953	86.6667	37.6	4.42	2.08	6.26	107	240	36.5	54.02	0	1	0	0	0	0	0	1	0	20.69	40.25	40.56	3.34	1
53	39			0	22.3081	99.3333	37.1	4.77	3.82	10.18	94	240	30.6	47.83	1	1	0	1	0	1	0	0	0	1.83	11.03	18.81	1.99	1
23	27	1.32	6890	0	19.1467	80	45.2	4.4	2.81	4.15	155	320	35.8	22.2	0	0	0	0	0	0	0	0	0	28.69	35.82	43.23	2.05	1
22	24	0.54	2420	1	26.4308	82.3333	34.1	4.88	5.72	7.76	100	247	35	32.77	1	0	0	0	0	0	0	0	1	22.87	38.84	28.15	1.585	1
52	30	1.05	2130	1	34.0176	93.6667	43.7	4.68	1.96	4.45	115	296	35	45.7	0	1	0	0	0	0	0	0	1	38.95	25	40.25	1.295	1
21	31	1.05	9130	0	34.0176	93.6667	43.7	4.48	3.24	6.08	127	394	35.6	28.35	0	1	0	0	0	0	0	0	1	21.64	39.95	38.55	1.515	1
51	25	0.89	4490	0	19.487	91.3333	37.1	4.36	2.75	4.74	106	232	38.2	68.45	0	1	0	0	0	0	0	0	0	36.54	28.31	17.89	1.505	1
20	25	0.82	4490	0	19.1327	74.6667	37.1	4.36	3.81	5.13	117	232	38.2	68.45	0	1	0	0	0	0	0	0	0	35.43	36.54	4.02	3.35	1
50	39			0	19.304	86.6667	35.6	4.23	3.39	4	112	453	34.3	38.23	0	1	1	1	0	0	0	0	1	6.66	37.89	18.35		1
19	30	1.09	3730	0	22.6562	74	40.2	4.5	3.35	5.02	111	264	39.2	42	0	0	1	0	0	0	0	0	0	23.98	38.96	35.67	2.84	1
49	35	1.06	4420	0	20.8984	80	38.7	4.46	5.2	4.8	108	326	33.2	36.45	1	1	0	0	0	0	0	0	0	5.38	36.96	10.23	1.4	1
48	32	1.02	8430	0	25.0761	92	36.3	4.77	4.34	5.53	130	406	38.7	30.5	1	1	0	0	0	0	0	0	0	35.78	34.99	35.88	1.08	1
47	33	0.87	2010	1	27.7767	93.3333	41.5	4.34	4.52	5.19	125	272	40.9	25.78	0	0	0	0	0	0	1	0	0	31.64	13.06	25	2.59	1
18	33	0.93	2350	1	27.7767	73.3333	41.5	4.84	3.08	5.19	115	319	38	25.78	0	0	0	0	0	0	1	0	0	35.82	25.34	8.9	1.425	1
46	34	0.515	5210	1	36.1604	97.6667	40	5.3	3.6	7.1	115	412	39.3	68.67	1	1	0	0	0	0	0	0	0	10.52	18.12	35.82	2.16	1
45	34	2.77	14800	0	18.9619	73.3333	37.9	3.95	2.52	6.18	112	231	35.9	61.2	0	1	0	0	0	0	0	0	0	24.12	35.48	38.53	1.565	1
17	34	2.71	8600	0	18.5901	73.3333	37.9	4.61	2.44	6.77	116	226	36.6	59.97	0	1	0	0	0	0	0	0	0	28.67	36.75	9.23		1
16	23	0.59	1950	0	22.0741	80.6667	37	4.06	3.18	6.08	119	388	36.8	27.69	0	0	0	0	0	0	0	0	0	18.81	28.67	28.38	1.125	1
15	19	0.99	3810	0	21.3039	80.3333	39.3	4.34	2.43	7.09	100	302	34.7	26.4	0	0	0	0	0	0	0	0	0	25.82	39.34	38.16	1.6	1
43	32	1.62	8790	0	22.0317	120	39.8	4.35	1.68	4.68	120	166	39.7	32.55	1	1	1	1	0	0	0	0	0	37.89	25.05	5.2	2.96	1
42	27	2.32	5790	0	24.539	83.3333	32.8	4.88	1.91	5.84	127	400	38	22.75	0	0	0	0	0	0	0	0	1	21.88	38.89	34.33	2.22	1
41	27	0.98	2120	0	34.2936	99.6667	42.3	4.77	3.13	5.27	134	202	39	34.47	0	0	1	0	0	0	0	0	0	25.88	9.1	13.06	2.115	1
13	27	0.43	1890	0	33.722	84.6667	39.1	4.54	3.83	6.11	130	255	37.5	26.87	0	0	1	0	0	0	0	0	0	25.98	11.93	24.12	2.065	1
12	23	0.71	2280	0	20.7612	77.3333	34.8	4.25	2.18	4.59	105	281	36.3	70.1	0	0	0	0	0	0	0	0	0	33.95	48.34	45.57	1.79	1
40	20	0.41	1020	0	22.0386	83.3333	39	4.31	1.48	6.4	122	238	39.1	47.23	0	0	0	0	0	0	0	0	0	32.69	18.1	35.78	1.38	1
39	30	3.65	17600	0	22.3478	90.3333	37.7	4.49	2.74	6.3	105	232	35.8	74.56	0	1	0	0	0	0	0	0	0	20.22	38.77	38.02	1.565	1
38	31	0.64	1320	0	25.711	102	40.5	4.57	1.71	4.64	121	284	38.6	59.14	1	1	1	0	0	0	0	0	0	31.96	41.47	41.02	2.19	1
36	16	0.39	720	0	18.4425	85.3333	36.9	4.38	2.11	6.55	104	315	38.1	24.7	0	0	0	0	0	0	0	0	0	28.44	28.61	24.89	2.745	1
11	30	0.19	762	1	26.8889	75.6667	42.3	5.76	2.64	4.01	121	322	33.6	29.72	1	0	0	0	0	0	0	0	0	25.87	8.89	11.93	2.545	1
10	27	1.24	3020	0	22.0386	78.6667	36.9	4.56	4.47	5.14	122	186	38	21.45	0	0	0	0	0	0	0	0	0	39.34	28.74	35.44	1.955	1
9	23	0.4	1710	0	21.3039	87.3333	40.2	4.17	2.78	4.82	152	221	37.3	24.36	1	0	0	0	0	0	0	0	0	32.96	24.05	38.84	1.46	1
8	34	0.67	2350	0	22.5827	80.3333	38.9	4.23	3.34	4.9	119	246	37	38.64	1	0	0	0	0	0	0	0	0	5.7	7.56	9.1	2.345	1
7	34	0.47	4640	0	18.591	76.6667	43.7	4.24	3.15	5.13	121	384	35.1	35.4	0	0	0	0	0	0	1	0	0	18.42	28.23	13	1.58	1
35	21	0.42	1840	0	20.5761	82.3333	31.7	4.2	1.19	5.19	92	216	36.1	34.06	0	0	0	0	0	0	0	0	0	9.1	35.43	37.23	2.635	1
34	27	0.26	1220	1	24.064	83.3333	38.9	3.7	2.32	4.87	112	370	33.1	26.39	0	1	1	0	0	0	0	0	0	29.45	18	28.69	1.935	1
6	25	0.58	2390	0	22.2685	78.3333	35.8	5.99	2.42	4.96	102	277	31.6	58	0	0	0	0	0	0	0	0	0	25	35.78	39.76	1.75	1
33	37			1	19.6506	108	36	5.42	2.87	7.73	121	220	39.6	79.19	0	1	0	0	0	0	1	1	0	26.82	18.42	36.54	2.185	1
32	30	0.89	0.51	1	32.0513	106.667	37	5.61	3.09	4.42	114	425	37	39.4	1	1	0	1	0	0	0	0	0	30.54	18.81	37.89	1.715	1
31	30	0.65	1520	1	32.0513	106.667	37	5.29	3.09	4.42	124	374	38.2	43.9	1	1	0	1	0	0	0	0	0	25.7	39.27	38.03	2.445	1
30	29	0.57	1750	0	20.9572	101.333	37.9	4.67	2.15	5.07	116	294	38.7	81.75	0	0	1	0	0	0	0	0	0	38.84	34.89	35.56		1
5	35			1	23.8281	80.3333	43.1	4.3	3.92	5.98	127	286	38.3	73.88	1	0	0	0	0	0	0	0	0	29.98	3.56	3.4	2.36	1
4	29	0.45	1290	0	17.3047	86	36.6	4.18	4.34	6.48	106	308	38.6	26	0	0	0	0	0	0	0	0	0	11.52	38.45	23.69	3.43	1
29	25	1.24	6730	1	20.6297	99.3333	42.9	4.36	4.05	8.86	147	415	33.8	55.9	1	0	0	0	1	0	0	0	0	3.4	28.64	25.02	2.77	1
3	36			0	25.7117	83	40	4.05	2.12	6.4	133	276	36.4	43.74	1	1	0	0	0	0	0	0	0	5.83	37.82	13.22	1.59	1
555	25	0.62	5390	0	23.4375	91.6667	35.8	5.01	5.88	6.25	99	314	39.9	37.94	0	0	0	0	0	0	0	0	0	19.03	24.54	39.87	1.575	1
28	25	0.62	4430	0	23.4375	91.6667	35.8	4.48	5.7	6	96	278	37.9	38.5	0	0	0	0	0	0	0	0	0	13.06	35.69	38.89	1.76	1
2	25	0.62	6390	0	23.2422	87.3333	38.7	4.03	10.24	6.25	101	317	34.8	37.94	0	0	0	0	0	0	0	0	0	39.87	35.77	39.12	2.16	1
1	21	0.93	3150	0	17.9418	73.3333	33.1	4.03	1.94	4.24	116	234	40.6	55.6	1	0	0	0	0	0	0	0	0	26.67	18.86	25.72		0
2	27	1	4570	0	19.9219	74.6667	35.1	4.16	1.92	5.26	121	278	36.4	56.92	1	1	0	0	0	0	0	0	1	16.41	7.28	23.3	1.385	0
3	24	0.31	1180	0	23.7332	85	38.9	4.18	2.27	6.08	114	199	37.2	24.72	1	1	0	0	0	0	0	0	0	21.68	28.44	26.8	1.7	0
5	45			0	30.4558	96	40	4.54	0.98	4.14	134	323	28.5		1	0	0	0	0	0	0	0	1	31.23	3	19.14	0.995	0
6	27	0.52	1540	0	22.7204	76.6667	35.6	4.03	3.1	6.2	127	258	38.1	28.98	0	1	0	0	0	0	0	0	0	31.88	61.82	17.44	1.845	0
7	32	1.45	6790	0	21.3599	83.3333	27.7	4.53	2.19	7.07	108	224	34.6		0	1	1	0	0	0	0	0	0	27.35	7.74	9.84	1.97	0
8	20	0.51	1260	0	30.4832	110.667	38.7	4.25	3.63	5.64	129	347	36	25.47	0	0	0	0	0	0	0	0	0	17.98	15.57	26.62	1.47	0
9	23	0.61	2720	0	21.797	76.3333	41.1	3.91	1.56	4.35	122	261	37		1	0	0	0	0	0	0	0	0	23.34	11.62	25.36	1.51	0
11	30	0.9	4290	0	22.8889	81.6667	37.4	3.97	3.64	6.86	114	248	39.1	23.01	1	1	0	0	0	0	0	0	0	31.5	12.02	14.02	3.06	0
12	30	0.67	2010	0	24.5675	82	39.7	4	0.87	4.75	121	238	35.2	46.8	0	0	0	0	0	0	0	0	0	32.32	15.85	21.54	1	0
13	27	1.69	4550	0	26.1427	84.3333	37.4	4.05	2.77	5.48	121	349	36.5	25.73	1	1	0	0	0	0	0	0	0	27.21	24.57	7.3	1.815	0
14	24	0.38	1760	0	18.902	73.3333	34.1	3.95	2.68	6.37	128	321	36.4	48.25	1	0	0	0	0	0	0	0	1	33.44	11.64	15.29	1.385	0
15	26	0.84	1880	0	29.9967	88.6667	39.6	3.95	3.62	5.82	120	296	37.7	49.1	1	0	1	0	0	0	0	0	0	23.19	9.6	14.4		0
16	23	0.63	3020	0	21.3039	83.6667	34.3	4.45	2.63	5.22	116	282	40.9	69.84	0	0	0	0	0	0	0	0	0	23.58	7.76	19.45	1.92	0
17	31	1.72	5890	0	17.8465	76.6667	33.9	4.53	1.69	4.94	109	203	36.4	70.6	1	0	0	0	0	0	0	0	0	21.42	14.04	26.32	2.455	0
18	31	0.9	6620	0	17.7778	90	33.2	3.92	1.71	4.33	96	212	36.4	35.11	1	1	0	0	0	0	0	0	0	30.02	10.6	25.58	1.4	0
19	18	1.32	4180	0	19.5312	76.6667	40.2	3.74	3.44	5.15	102	223	36.9	34.5	0	0	0	0	0	0	0	0	0	14.91	34.28	23.95	1.455	0
20	30	1.57	7580	0	22.8928	78.6667	29.4	3.73	2.99	3.51	89	371	38.4		1	1	0	0	0	0	0	0	0	27.06	27.51	30.99	1.61	0
21	26	0.47	2310	0	21.7778	87	37.5	3.75	4.85	5.29	114	265	33.9	34.61	1	1	0	0	0	0	0	0	0	25.94	19.32	24.72		0
22	29	0.64	3990	0	26.847	88.6667	39.5	4.28	3.16	5.75	127	409	27.9	46.15	1	1	0	0	0	0	0	0	0	27.61	26.65	7.72	0.935	0
23	34	0.92	2720	1	27.9421	97.3333	41.4	4.99	1.64	4.8	134	287	41.4	43.3	0	1	0	0	0	0	1	1	0	49.63	24.59	1.13	1.58	0
24	38			0	29.9376	98.6667	39.6	4.75	2.5	5.01	126	288	44.7	32.3	0	1	0	0	0	1	0	0	1	16.4	4.48	10.89	1.12	0
25	27	0.9	2160	0	28.6048	96	42.8	4.59	2.71	5.98	135	170	32.4	24.97	0	1	0	0	0	0	0	0	0	29.5	33.23	27.09	1.09	0
26	27	1.6	7810	0	22.0317	79	39.9	3.79	1.43	4.52	117	285	32.6	46.99	1	1	0	0	0	0	0	0	0	19.76	20.64	3.4	2.025	0
27	36			0	21.3675	70	28.8	4.7	2.3	4.36	112	250	38.1		1	1	0	0	0	0	0	0	0	19.68	9.31	25.27	1.535	0
28	22	2.21	1250	0	21.583	92	34.6	4.11	4.2	6.82	111	273	36.4	37.84	0	0	0	0	0	0	0	0	0	32.77	13.34	6.12	1.08	0
29	19	0.8	3480	0	21.6441	73.3333	36.5	4.66	2.41	3.71	118	328	38.2	55.59	0	0	0	0	0	0	0	0	0	27.41	27.19	15.35	1.98	0
30	25	0.6	3290	0	18.9453	86	38.4	4.24	2.18	6.16	117	351	37	35.27	1	0	0	0	0	0	0	0	0	18.83	5.42	3	1.295	0
31	26	0.88	3160	0	19.257	84.3333	40.5	4.27	2.29	5.3	126	253	38	70.43	0	1	0	0	0	0	0	0	0	17.88	20.92	27.15	1.215	0
32	31	0.96	4010	1	23.5556	81.6667	35.5	4.26	3.19	6.09	113	250	36.4	27.3	0	1	0	0	0	0	0	0	0	22.97	15.58	12.09	1.76	0
33	29	2.41	12500	0	25	95.3333	38.2	4.27	1.6	4.45	115	239	36.9	60.15	1	0	0	0	0	0	0	0	0	25.62	9.99	29.35	1.805	0
34	25	1.69	3950	0	22.6003	83.3333	38.7	4.42	1.65	4.51	117	238	37.6	32.06	1	0	0	0	0	0	0	0	0	27.71	1.08	13.34	1.95	0
35	30	0.94	3470	0	22.2908	76	40.2	3.93	4.72	5.76	125	269	34	35.2	1	1	0	0	0	0	0	0	0	19.2	7.87	16.11	1.19	0
36	30	2.77	4300	0	22	73	32.8	4.22	1.24	4.62	86	225	37.8	44.4	1	1	0	0	0	0	0	0	0	17.77	15.59	13.06	1.355	0
37	30	0.34	2110	0	17.2248	83.3333	40.7	3.87	1.36	5.76	135	171	39	80.26	1	0	0	0	0	0	0	0	0	27.04	14.3	24.61	1.155	0
38	29	1.22	6580	0	24.4444	79.3333	34.4	4.03	5.63	3.84	110	314	38.9	28.45	1	1	1	0	0	0	0	0	0	26.78	19.75	4.14	2.72	0
39	22	1.02	4950	0	17.8506	90	36.4	4.19	2.31	5.37	120	282	38.1	25.5	0	1	0	0	0	0	0	0	0	17.24	1.27	27.14	1.945	0
40	34	2.6	7420	0	28.6851	80	36.9	4.6	2.05	4.9	120	303	38.9	84.4	1	1	1	0	0	0	0	0	0	27.27	20.29	22.4	1.32	0
41	37			1	18.3655	80	39.5	4.27	2.2	5.59	104	348	42.3	40.17	1	1	0	0	0	0	0	0	0	20.96	30.2	4.11	2.04	0
42	25	0.8	4440	0	20.8117	79.6667	36.3	4.96	1.29	4.97	113	220	37.1	56.5	0	0	0	0	0	0	0	0	0	17.85	7	22.27		0
44	27	1.08	3620	0	19.9481	83.3333	37.6	4.54	2.24	6.38	135	221	39	38.79	0	0	0	0	0	0	0	0	0	28.6	13.91	24.15	1.365	0
45	32	0.93	3250	0	25.4767	77	33.3	4.41	3.2	5.48	117	278	33.6		1	1	0	0	0	0	0	0	0	26.17	11.51	3.5	2.05	0
47	21	1.33	7560	0	20.5442	68.6667	36.3	3.94	1.28	5.34	109	245	35.3	28.6	0	0	0	0	0	0	0	0	0	27.02	2.82	15.43	1.685	0
48	33	0.54	2040	0	22.3478	86.6667	41	3.98	1.67	4.3	109	256	30.5	55.42	1	1	0	0	0	0	0	0	0	14.9	18.08	25.39	2.31	0
49	24	0.33	1170	0	21.7555	86.6667	36.3	4.43	1.65	5.68	119	299	38.1	32.9	1	1	0	0	0	0	0	0	0	17.23	12.21	29.01	1.26	0
50	30	1.55	4710	0	19.9792	93.3333	40.7	4.56	5.69	6.28	107	269	35.5	70.76	0	1	1	1	0	0	0	0	0	27.29	7.49	25.38	2.035	0
51	26	0.83	838	0	20.3244	90	36.2	4.03	1.13	4.33	117	291	38.4	53.75	1	1	0	0	0	0	0	0	0	22.23	15.52	16.21		0
52	28	0.91	4750	0	21.4031	84	37.5	4.4	3.2	5.56	105	174	33.7	62.83	1	1	0	0	0	0	0	0	0	16.33	25.79	8.03	1.96	0
53	32	0.7	4440	0	19.1844	86	38.7	4.2	1.56	4.42	116	252	35	43.25	1	0	0	0	0	0	0	0	0	28	16.75	13.83	2.16	0
54	22	1.02	4600	0	26.6389	88.6667	40.3	3.62	3.91	7.26	122	296	37.2	43.24	1	0	0	0	0	0	0	0	0	29.69	7.18	24.84	2.24	0
55	37			1	24.3418	98.6667	44.3	3.98	3.11	4.62	134	191	39.5	33.41	1	0	0	0	0	0	0	0	0	22.8	2.42	30	2.11	0
56	34	0.67	3090	0	22.9591	81.6667	38.3	4.47	3.09	5.3	117	363	35.6	37.22	1	1	0	0	0	0	0	0	0	24.02	3.14	5.31	1.775	0
57	28	1.82	5830	0	20.3125	83.3333	34.9	3.58	1.6	3.56	115	338	33	43.66	1	1	0	0	0	0	0	0	0	21.77	16.95	26.48	1.685	0
58	26	0.94	5970	0	17.6471	76	34.9	4.1	1.37	4.85	113	267	37.3	78.77	1	0	0	0	0	0	0	0	0	31.79	22.5	12.74	1.975	0
59	42			0	24.2187	77.3333	36.8	4.26	2.5	4.67	130	250	36.3	50.49	1	0	0	0	0	0	0	0	0	29.98	16.7	10.61	1.325	0
60	25	1.31	6650	0	20.1348	73.3333	38.2	3.58	1.09	5.12	112	219	39	20.4	1	1	0	0	0	0	0	0	0	24.71	11.14	19.84	1.06	0
61	31	0.46	2700	0	20.1951	74.6667	38.7	4.02	2.42	7.17	110	194	35.9	31.53	1	0	0	0	0	0	0	0	0	19.78	15.29	16.04		0
62	28	0.5	933	0	30.4867	87.3333	42	4.43	2.02	5.02	126	309	36.8	32.96	1	0	0	0	0	0	0	0	0	25.47	0.8	13.53	1.7	0
63	26	0.3	1120	0	22.9719	79	38.7	4.47	1.65	5.59	117	180	37.6	41.85	1	1	0	0	0	0	0	0	0	16.96	25.36	1.4	1.285	0
64	33	0.86	3200	0	19.8347	88.3333	38.6	4.09	2.08	5.87	120	196	36.7	30.82	1	0	0	0	0	0	0	0	0	30.68	11.88	47.2	0.975	0
65	28	0.21	808	0	23.9334	100.667	31.4	4.96	2.36	3.94	103	349	35.6	27.6	1	0	1	0	0	0	0	0	0	16.16	17.58	18.48	0.97	0
66	29	0.73	3290	0	20.9572	84	36.8	4.46	3.1	7.25	112	211	37.3	53.7	1	1	0	0	0	0	0	0	0	28.69	15.75	5.01	1.965	0
67	28	0.66	2660	0	25.9107	84	42.3	4.4	3	4.83	134	312	38.2	75.17	0	0	0	0	0	0	0	0	0	21.12	17.66	17.55	1.005	0
68	21	0.57	2830	0	19.9293	82.6667	34.8	3.81	1.15	4.19	114	337	35.6	47.14	1	0	0	0	0	0	0	0	0	28.43	10.26	6.46		0
69	24	1.12	4020	0	22.3133	74	34.9	4.31	1.91	5.42	119	299	36.4	24.31	0	0	0	0	0	0	0	0	0	31.29	11.11	42.72	1.07	0
70	24	0.81	3590	0	20.8984	87.3333	37.4	4.15	1.65	7.09	107	244	38.2	96.41	0	0	0	0	0	0	0	0	0	26.8	25.45	5.22	1.105	0
71	24	1.43	3140	0	32.1311	93.3333	38.1	4.26	1.97	6.79	115	297	38.4	36.72	1	0	0	0	0	0	0	0	0	14.46	25.45	3.8	1.7	0
73	22	1.82	7340	0	18.7305	73.6667	30	3.92	2.02	5.28	100	176	37.2	38.28	0	0	0	0	0	0	0	0	0	19.15	10.84	11.6	1.57	0
74	21	1.92	9910	0	18.9909	77.6667	33.6	3.71	1.75	4.12	117	197	37.9	46.62	1	0	0	0	0	0	0	0	0	19.1	15.48	6.94	1.01	0
75	27	0.92	3370	0	21.4844	92.6667	41.9	3.88	2.95	5.59	122	378	38.7	29.43	0	1	0	0	0	0	0	0	0	20.46	4.42	26.24	0.925	0
76	34	1.43	4280	0	22.0741	80	40.8	3.15	1.7	4.32	120	286	35.6	96.28	1	1	0	0	0	0	0	0	0	29.77	6.05	29.04	2.21	0
77	28	0.96	6380	0	22.1482	74.6667	36	3.84	3.9	7.1	110	285	36.8	45.78	1	1	0	0	0	0	0	0	0	17.22	20.89	7.82		0
78	35			0	20.8984	80	36.4		1.44	5.67	108	207	33.7		1	0	0	0	0	0	0	0	0	24.31	15.77	27.08	2.24	0
79	29	1.82	8790	0	23.3091	77.6667	38.9	4.11	2.66	5.75	113	321	32.6	35.17	1	1	0	0	0	0	0	0	0	20.97	23.62	33.8	2.995	0
80	26	1.5	5320	0	21.22	75	36.2	4.43	2	5.1	121	256	39.7	43.9	0	1	0	0	0	0	0	0	0	24.32	32.54	1.56	1.76	0
81	21	1.44	7230	0	18.9866	73.6667	36.3	4.12	2.59	5.08	115	266	38.1	65.7	0	0	0	0	0	0	0	0	0	31.36	20.48	16.51	1.505	0
82	18	1.4	4860	0	30.0433	78	38.7	4.4	1.4	1.65	109	330	35.9		1	0	0	0	0	0	0	0	1	40.45	3.96	11.8	1.3	0
83	27	1.45	7830	0	23.3333	76.3333	37.5	4.52	1.94	9.3	113	175	35.2	19.24	1	1	0	0	0	0	0	0	0	35.2	5.37	4.13	2.15	0
84	32	1.92	7480	0	21.0254	88.3333	40.3	4.24	2.68	6.27	131	324	40.4	39.28	0	1	0	0	0	0	0	0	0	37.21	34.24	6.02	1.34	0
85	26	1.51	2880	0	21.4876	84.6667	36.7	4.43	2.38	5.16	129	311	38.7	42.61	1	0	0	0	0	0	0	0	0	40.75	3.62	29.39	1.425	0
86	19	1.73	4520	0	20.7756	69.3333	36.5	3.99	1.39	3.42	104	215	37.2	50	0	1	0	0	0	0	0	0	0	18.81	15.6	2.62	1.165	0
87	28	0.74	3820	0	20.3125	89	33.3	4.6	1.54	5.33	98	254	41.4	44	1	0	0	0	0	0	0	0	0	23.52	27.5	17.79	2.015	0
88	22	1.11	8610	0	16.0231	88.6667	40.8	4.39	1.47	7.1	112	203	37.1	51.2	0	1	0	0	0	0	0	0	0	24.57	14.17	24.77	1.68	0
89	22	1.38	2680	0	24.1568	76	35.4	4.42	3.42	5.33	110	253	36.9	56.78	1	1	0	0	0	0	0	0	0	36.84	10.72	35	0.89	0
90	22	0.66	3350	0	21.6713	85.3333	41.2	3.77	1.37	5.17	117	207	35.6	49.75	1	1	0	0	0	0	0	0	0	30.9	20.84	47.16	1.47	0
91	33	1.74	4090	0	21.7865	82.6667	36.2	3.65	2.15	4.18	115	378	38.6	31.3	1	0	0	0	0	0	0	0	0	22.31	12.3	42.79	1.84	0
92	28	1.43	6150	0	16.937	74.6667	38.3	4.14	1.97	6.4	119	254	40.2	35.09	1	1	0	0	0	0	0	0	0	23.92	7.71	3.93	1.35	0
93	33	1.39	7680	0	26.8728	85	38.4	4.04	5.05	4.52	123	216	37.9		1	1	0	0	0	0	0	0	0	15.18	2.85	5.63	1.97	0
94	28	0.57	2450	0	23.3091	82.6667	38.5	3.8	3.6	5.9	102	235	36.5	64.21	1	1	0	0	0	0	0	0	0	21.56	9.77	17.3	1.65	0
95	33	0.22	572	0	22.5827	91.3333	34.5	4.73	2.21	5.27	106	283	37.6	47.87	0	0	0	0	0	0	0	0	0	36.66	6.46	12.59	1.935	0
96	40			0	20.9321	66.6667	33.1	4.46	3.14	5.6	98	206	36.6	55.1	1	1	0	0	0	0	0	0	0	29.97	15.78	28.8	1.45	0
97	21	0.87	5100	0	18.026	73.6667	33.6	3.9	2.6	5.42	125	168	40.8	24.14	0	0	0	0	0	0	0	0	0	27.73	8.89	13.34		0
98	27	1.1	4160	0	21.4844	80	33.1	3.62	2.09	7.3	102	255	38.2	70.28	1	1	0	0	0	0	0	0	0	28.31	10.47	10.21	1.615	0
99	28	1.17	7230	0	17.9418	87	37.2	3.62	2.52	5.91	120	282	41.8	59.21	1	0	0	0	0	0	0	0	0	22.98	7.3	30.31	1.715	0
100	33	0.75	3260	0	22.5069	88.6667	38	3.89	2.37	6.02	119	293	36.3	28.57	1	1	0	0	0	0	0	0	0	22.31	9.99	24.51	2.34	0
101	22	1.82	3640	0	20.3856	83.3333	37.2	4.34	1.81	4.85	118	243	36.6	30.43	0	0	0	0	0	0	0	0	0	24.36	2.83	4.8	1.815	0
102	20	0.58	3060	0	19.025	76	37.9	4.24	1.71	4.77	125	378	37.4	42.5	0	0	0	0	0	0	0	0	0	29.13	11.09	40.44	0.805	0
103	25	1.06	3700	0	23.2254	99.6667	38	5.01	1.8	5.6	110	246	37.9	42.67	1	1	0	0	0	0	0	0	0	26.79	34.87	28.6		0
104	34	0.83	4420	0	19.1406	91.3333	37.1	4.23	2.75	5.23	115	290	36.6	82.3	1	0	1	0	0	0	0	1	0	46.55	10.58	1.64	1.985	0
105	25	0.97	3970	0	23.939	89	39.4	4.07	4.96	5.57	125	381	35.2	45.75	0	1	0	0	0	0	0	0	0	18.31	13.31	33.89	1.765	0
106	31	0.6	2600	0	22.8329	98.6667	39.6	4.32	1.38	4.54	117	210	36.5	55.77	1	0	0	0	0	0	0	0	0	17.78	10.2	17.58	2.11	0
107	30	0.94	3290	0	24.841	82.3333	37.9	4.48	2.62	5.74	119	246	36.1	49.9	1	1	0	0	0	0	0	0	0	26.72	25.51	19.91	1.805	0
108	32	0.81	3770	0	19.1001	75.6667	36.4	4.07	1.43	4.57	108	232	38.8	26.68	1	0	0	0	0	0	0	0	0	25.88	16.45	12.64	1.715	0
109	35			0	22.3081	74	35.9	4.51	2.19	5.62	114	295	36.9	24.16	1	1	0	0	0	0	0	0	0	28.85	11.43	10.48	1.715	0
110	33	1.13	4120	0	28.9811	73.3333	39.1	3.38			131	190	35.6		1	1	0	0	0	0	0	0	0	30.53	29.63	22.07		0
111	42			0	21.2306	93	36.1	4.57	7.01	7.6	112	221	36.5	53.59	1	1	1	0	0	0	0	0	0	29.14	11.61	10.1	1.255	0
112	30	0.71	3150	0	22.0317	97	41.6	4.47	4.44	4.79	123	207	39	49.8	1	1	0	0	0	0	0	0	0	35.61	14.87	16.36	1.495	0
114	16	0.99	2320	0	20.7031	80.6667	38.7	4.36	1.73	4.2	113	333	36.1	21.85	0	0	0	0	0	0	0	0	0	29.86	13.85	29.8	1.715	0
115	36			1	21.4536	91	37.9	4.13	1.47	5.15	119	213	36.5	53.9	1	1	0	0	0	0	0	0	0	15.68	5.46	5.21	1.4	0
116	32	1.1	7710	0	20.4444	71.3333	31.8	4.06	1.78	7.4	120	332	35.5	42.87	1	1	0	0	0	0	0	0	0	23.49	16.19	5.24	2.025	0
117	24	0.75	4480	0	26.6728	70	30.9	4.14	2.3	5.06	113	247	44.3		1	1	0	0	0	0	0	0	0	21.22	32.87	10.63	2.985	0
118	21	1.68	7690	0	20.4294	79	37.2	4.14	1.88	5.41	113	234	39.8	60.22	0	0	0	0	0	0	0	0	0	55.35	1.05	19.89		0
119	24	1.88	6880	0	23.4375	90	37.9	4.12	2.02	4.88	118	324	37.7	32.6	1	0	0	0	0	0	0	0	1	26.26	18.57	5.27	2.275	0
120	21	0.72	1770	0	28.9062	73.3333	41.6	4.36	1.86	2.94	114	267	35.4	42.86	1	0	0	0	0	0	0	0	0	43	10.4	56.51	1.235	0
121	29	0.59	2800	1	19.2894	92.3333	39	4.53	2.27	5.72	115	196	38.2	61.68	0	0	0	0	0	0	0	0	0	27.78	20.29	24.26	1.555	0
122	21	1.11	4460	0	17.6309	74.3333	33.9	4.78	1.39	6.31	101	239	38.5	73.26	1	0	0	0	0	0	0	0	0	46.59	16.45	7.79	1.7	0
123	20	1.98	6940	0	17.7462	93	32.6	3.89	2.36	5.44	94	182	39.4	28.55	0	0	0	0	0	0	0	0	0	16.61	7.06	39.91		0
124	26	0.49	905	0	28.8415	89	42.6	4.49	2.86	4.77	128	335	39.3	35.42	1	0	0	0	0	0	0	0	0	35.91	19.97	23.92	1.945	0
125	30	0.89	4960	0	19.563	102.333	35.7	4.34	4	6.03	110	257	36.1	24.93	1	1	0	0	0	0	0	0	0	21.19	22.03	14.5	2.74	0
126	27	0.64	2870	0	22.8928	80.6667	35.1	4.57	3.01	5.39	93	240	37.9	34.37	1	0	0	0	0	0	0	0	0	16.87	13.35	22.66	2.58	0
127	30	1.22	7940	0	25.711	87.6667		4.33	1.95	4.64	113	288	34.7	28.86	1	1	0	0	0	0	0	0	0	24.15	7.75	3.48		0
128	23	1.5	8000	0	21.6441	91.3333	34.4	4.36	2.29	6.52	112	247	37.3	45.9	1	1	0	0	0	0	0	0	0	25.77	3.03	14.38	2.265	0
129	37			1	24.2439	104	38.8	5.13	2.03	6.46	126	261	37.3	83.47	1	1	0	0	0	0	0	0	0	27.57	12.21	7.71	1.725	0
130	28	1.48	7950	0	19.7777	83.6667	38.1	4.48	1.99	6.28	110	146	38.4	79.01	1	1	0	0	0	0	0	0	0	25.08	10.95	6.59	1.075	0
131	23	1.53	3160	0	23.8236	76	35.3	4.53	2.05	4.92	116	198	38		1	0	0	0	0	0	0	0	0	18.85	10.04	24.89	1.525	0
132	27	0.58	2060	0	17.7154	81.3333	39.6	4.78	3.61	5.57	124	275	39.8	37.79	0	0	1	0	0	0	0	0	0	24.52	3.93	26.06	1.665	0
133	24	1.31	5600	0	21.6441	73.3333	37	3.88	2.97	5	114	221	35.2	35.82	0	1	1	0	0	0	0	0	0	16.42	3.36	14.33	2.025	0
134	26	0.57	2470	0	18.7305	85	37.8	4.18	2.1	6.6	115	190	35.8	41.17	0	0	0	0	0	0	0	0	0	18.48	7.97	14.21	1.815	0
135	21	0.61	2530	0	19.9792	73.3333	39.8	4.93	3.05	5.09	106	359	36.5	82.84	0	0	0	0	0	0	0	0	0	31.85	13.27	17.53	1.97	0
136	23	0.93	5870	0	19.9762	71.3333	32.9	3.75	1.02	4.51	103	208	37.4	38.8	1	1	0	0	0	0	0	0	0	25.18	6.78	23.85	1.965	0
137	31	1.23	6150	0	22.7732	79	34.6	4.47	1.59	4.72	123	284	36.6	49.3	1	1	0	0	0	0	0	0	0	15.26	24.93	15.63	1.78	0
138	29	1.32	3850	0	21.3382	80	32.9	4.36	2.4	5.56	112	181	38.8	27.44	1	0	0	0	0	0	0	0	0	11.35	10.29	10.59	1.385	0
139	19	1.8	7560	0	19.4734	74.6667	36.1	4.25	1.91	6.91	110	352	33.9	41.51	1	1	0	0	0	0	0	0	0	21.43	6.73	13.03	1.37	0
140	26	1.09	3740	0	26.6193	91.6667	39.5	4.57	4.05	3.61	119	342	39.4	44.8	1	1	0	0	0	0	0	0	0	31.68	8.75	29.02	1.625	0
141	27	0.32	1460	0	21.6441	72	34.6	3.79	1.31	4.88	102	230	33.2	33.03	1	0	0	0	0	0	0	0	0	22	2.95	28.6	1.475	0
142	34	1.21	3260	0	24.8889	73.3333	34.3	4.3	2.12	5.43	112	238	38.3	42.83	1	1	0	0	0	0	0	0	0	32.22	29.17	10.05	1.69	0
143	27	1.39	3260	0	17.2066	86.6667	39.3	5.03	2.01	4.66	121	303	37.8	67.42	0	1	0	0	0	0	0	0	0	24.04	17.2	6.95		0
144	29	0.88	3630	0	17.6471	76	36.9	4.1	1.37	4.85	113	201	34.2	52.26	1	0	0	0	0	0	0	0	0	24.74	6.11	29.16	2.185	0
145	23	1.83	8650	0	28.8889	80	32.7	4.68	2.41	4.11	109	423	35.6	72.73	0	1	0	0	0	0	0	0	0	22.9	7.63	10.15	1.39	0
146	20	1.09	5580	0	19.8347	87	37.6	4.41	2.47	5.7	108	254	35.4	47.25	1	1	0	0	0	0	0	0	0	26.26	13.43	31.02	1.455	0
147	25	0.49	2460	0	20.5049	80	38.9	4.53	0.94	4.95	114	279	34.5	34.2	1	1	0	0	0	0	0	0	0	20.16	11.19	14.43	1.33	0
148	22			0	21.4844	83	33.9	3.85	2.02	5.47	117	254	37	48.52	0	0	0	0	0	0	0	0	0	16.1	13.7	14.29	1.24	0
149	19	0.82	5930	0	19.313	90	36.1	4.17	6.01	2.46	99	340	37.5	146.6	1	0	0	0	0	0	0	0	1	16.19	18.92	14.41	1.325	0
150	40			0	21.9138	84	33	4.23	3.12	5.25	116	274	37.3	53.47	1	1	0	0	0	0	0	0	0	26.55	5.69	0.89	1.22	0
151	28	1.28	7440	0	17.0088	88	37.8	4.17	1.45	6.44	121	213	40.4	45.5	0	0	0	0	0	0	0	0	0	36.56	11.96	20.44	1.705	0
152	34	1.9	8040	0	28.8889	88.6667	37.5	4.9	2.44	4.55	106	364	32.2	29.13	1	1	1	0	0	0	0	0	0	26.16	9.38	7.93		0
153	21	0.51	2270	0	24.2439	80	39.5	3.99	3.25	5.43	112	341	39.4	33.22	0	0	0	0	0	0	0	0	0	17.82	4.9	2.02	0.915	0
154	28	0.6	4040	0	18.7962	83.3333	39.2	4.01	1.11	6.01	120	222	38.7	47.45	1	0	0	0	0	0	0	0	0	16.65	12.48	25.66	1.565	0
155	22	1.2	6650	0	20.3125	82	37.6	4	1.78	5.49	118	300	37	22.92	1	0	0	0	0	0	0	0	0	24.9	17.14	22.29	1.25	0
156	28	0.91	3950	0	22.1003	71.3333	37.8	4.36	1.65	6.45	110	202	37	50.55	1	0	0	0	0	0	0	0	0	25.91	13.16	25.77	1.125	0
158	26	0.77	3010	0	20.3244	88	36.9	4.26	1.94	5.86	108	282	38.6	28.66	1	0	0	0	0	0	0	0	0	26.97	7.36	26.21	1.68	0
159	24	0.85	4930	0	18.5901	80	40	4.6	1.74	4.83	110	200	38.2	75.43	0	1	1	0	0	0	0	0	0	19.61	13.66	24.55	1.675	0
160	26	1.58	6360	0	20.6025	84.6667	41.5	4.2	1.48	5.98	139	257	34.8	27.65	1	1	0	0	0	0	0	0	0	21.19	12.28	7.33	1.48	0
161	31	1.72	5670	1	22.4323	72.6667	38.1	3.69	2.15	6.12	116	320	33.4	23.27	1	0	1	0	0	0	0	0	0	15.65	3.24	47.1	1.795	0
162	30	0.96	4390	0	21.299	92.6667	36.4	4.18	1.47	4.06	112	251	39.5	32.67	1	0	0	0	0	0	0	0	0	26.87	7.65	20.93	2.305	0
163	28	0.8	5210	0	19.5312	70.3333	39.1	4.13	4.68	5.42	121	243	33.1	47.26	1	0	0	0	0	0	0	0	0	22.1	11.5	15.38	1.635	0
164	25	1.43	3180	0	20.6418	72	35	4.22	45	6.15	115	306	35.1	34.8	1	0	0	0	0	0	0	0	0	16.61	7.44	29.3	1.885	0
165	25	1	6390	0	21.83	93	34.1	3.9	2.2	6.23	105	239	36.4	31.09	1	1	0	0	0	0	0	0	0	32.9	66.44	31.39	1.89	0
166	23	1.44	3760	0	23.4221	84	34.2	4.89	2.17	5.18	117	288	35.9	28.14	1	0	0	0	0	0	0	0	0	28.55	12.46	32.91	1.635	0
167	37			1	27.3437	96.6667	36.8	4.31	0.88	3.86	128	322	34.4	43.5	0	1	1	0	0	0	0	0	0	26.32	25.73	8.71	1.685	0
168	20	1.21	6090	0	29.3724	93.3333	36.3	3.86	4.96	1.88	119	288	40.8	29.8	0	0	0	0	0	0	0	0	0	22.73	15.72	28.34	1.47	0
169	34	1.16	5250	0	28.6851	80	36.9	4.44	2.05	4.9	120	426	37.5	75.66	1	1	1	0	0	0	0	0	0	18.45	2.02	23.88	1.9	0
170	31	0.6	2360	0	28.6048	83.6667	41.6	4.16	1.43	4.61	124	176	38.7	71.46	1	1	0	0	0	0	1	1	0	21.56	1.41	22.47	1.515	0
171	30	1.11	4430	0	17.3333	83.3333	41	4.02	1.46	5.99	116	250	35.7	39.76	1	0	0	0	0	0	0	0	0	21.99	13.47	30.51	2.74	0
172	35			0	23.4221	86.3333	37.2	4.57	8.17	6.13	118	305	37.5	25.7	1	1	0	0	0	0	0	0	0	18.81	5.52	8.15	2.44	0
173	26	0.9	5000	0	19.6506	74.6667	38.6	3.83	1.34	5.28	114	212	37.5	34.47	1	1	0	0	0	0	0	0	0	18.32	6.35	19.49	1.56	0
174	18	0.84	3360	0	18.1075	75.6667	35.5	4	1.81	4.93	122	264	38.1	46.07	0	0	0	0	0	0	0	0	0	19.61	11.4	62.18	1.965	0
175	28	0.98	4930	0	17.6309	77.6667	40.7	3.86	4.25	6.49	116	251	38.9		1	0	0	0	0	0	0	0	0	19.88	6.23	33.2	1.475	0
176	34	1.82	9720	0	28.6851	80	36.9	4.95	2.05	4.9	120	346	38.7	75.66	1	1	1	0	0	0	0	0	0	20	15.98	19.37	2.185	0
177	19	1.82	3260	0	19.8791	83.6667	34.8	3.94	1.99	6.02	113	252	39.5	44.7	0	1	0	0	0	0	0	0	0	26.61	12.81	28.27	1.485	0
178	29	0.54	2630	0	21.0772	86.6667	38.7	4.12	3.43	6.66	119	240	38.1	49.25	1	1	0	0	0	0	0	0	0	16.54	29.29	13.73	1.575	0
179	27	0.65	3450	0	20.7667	83.3333	36.4	4.25	2.03	5.73	112	218	39	24.1	0	0	0	0	0	0	0	0	0	20.06	2.79	22.03	1.76	0
180	27	0.61	1690	1	22.8928	74.3333	36.8	4.33	1.59	4.93	113	350	35.7	33.37	1	1	0	0	0	0	0	0	1	24.35	14.76	17.49	2.08	0
181	22	1.22	4660	0	21.4844	79	37.3	4.5	4.27	5.11	106	316	36	70.7	0	1	0	0	0	0	0	0	0	18.72	5.45	1.29	1.455	0
182	20	1.91	9520	0	18.7652	70	34.9	4.82	1.37	6.01	101	225	36	25.12	0	0	0	0	0	0	0	0	0	19.37	14.83	21.17	1.58	0
183	19	0.69	2840	0	22.8329	76.3333	38.7	4.12	2.71	6.08	119	205	38.8	46.1	1	0	0	0	0	0	0	0	0	26.75	12.37	14.99	1.755	0
184	31	1.82	7630	0	23.5237	89.3333	36.3	4.27	2.32	6.69	112	242	31.5	42.83	1	0	1	0	0	0	0	0	0	27.85	6.48	7.78	2.4	0
185	19	1.51	3200	0	19.313	76	38.9	4.43	2.49	5.4	128	385	40.8	40.36	0	0	0	0	0	0	0	0	0	19.01	28.47	19.74	1.06	0
186	30	1.82	3540	0	26.0375	87.6667		4.33	1.95	4.67	113	288	34.7	28.86	1	1	0	0	0	0	0	0	0	18.82	14.46	3.44	1.585	0
187	29	0.69	2130	1	26.0375	85.6667	33.2	4.82	2.16	5.4	113	279	40.3	52.5	0	1	1	0	0	0	0	0	0	24.41	22.44	31.11	1.33	0
188	23	2.33	7730	0	25.8372	85.3333	43	4.2	1.69	5.05	119	218	40.2	21.6	0	1	0	0	0	0	0	0	0	29.43	41.64	31.29	2.135	0
189	24	2.9	9090	0	25.711	80.6667	38.3	3.66	1.87	5.37	125	250	37.9	24.36	0	0	0	0	0	0	0	0	1	20.07	12.51	15.25	1.78	0
190	24	0.79	3880	0	19.6506	83.3333	35.7	3.62	1.65	5.66	107	192	35.9	32.83	1	0	0	0	0	0	0	0	0	26.34	18.48	2.74	2.1	0
191	29	1.72	8310	0	19.5184	77	33.4	4.97	1.91	6.37	106	276	36.5	41.52	0	1	0	0	0	0	0	0	0	16.5	37.1	26.04	1.355	0
192	27	0.71	748	0	33.6221	79.6667	35.3	4.23	1.84	4.19	109	278	36.9	35.01	1	1	0	0	0	0	0	0	0	16.77	16.35	5.08	1.54	0
193	26	1.41	3310	0	24.3865	83.3333	32.5	4.07	1.72	7.08	112	251	41.8	49.7	1	1	0	0	0	0	0	0	0	30.34	20.07	26.29	1.45	0
194	23	2.2	5740	0	25.2363	85.6667	37.8	5	1.85	5.06	133	255	40	39.9	0	1	0	0	0	0	0	0	0	18.64	13.25	12.96	1.515	0
195	25	0.99	2400	0	19.6283	82.3333	22.5	4.58	1.09	2.9	76	391	42.8	36.68	1	0	0	0	0	0	0	0	0	18.5	21.89	13.03	1.48	0
196	19	1.3	5980	0	21.4844	88	39.7	3.74	1.45	5.69	112	278	36.2	27.7	0	1	0	0	0	0	0	0	0	22.14	14.77	14.88	1.675	0
197	23	1.94	9430	0	24.4444	89.6667	37.9	4.15	1.83	4.59	122	248	38.6	87.24	1	0	0	0	0	0	0	0	0	13.89	4.25	31.2	1.02	0
198	20	1.01	3000	0	21.3675	61.6667	38.5	4.67	2.24	5.14	112	191	37.3	47	0	0	0	0	0	0	0	0	0	17.99	8.54	11.15	1.48	0
199	24	1.05	5220	0	19.8347	80	33	4.17	1.43	3.42	102	330	36.4	28.35	1	1	0	0	0	0	0	0	0	28.15	21.64	32.73	1.875	0
200	29	0.68	2850	0	23.8281	71	36.8	3.8	2.87	5.72	113	235	37.1	45.31	1	1	0	0	0	0	0	0	0	26.75	42.18	43.29	1.24	0
201	18	0.77	3570	0	21.5556	83.3333	36.2	3.56	1.9	6.48	125	260	39.5	67.48	0	0	0	0	0	0	0	0	0	21.92	7.06	11.12	2.01	0
202	24	0.7	2220	0	20.7967	92	38.7	4.12	1.87	5.16	108	223	37	30.66	1	1	0	0	0	0	0	0	0	22.44	6.58	11.86	1.435	0
203	25	1.15	3330	0	20.7031	83	35.5	3.84	2.09	5.07	93	313	34.3	37.84	1	1	0	0	0	0	0	0	0	23.97	3.93	18	1.56	0
204	30	1.37	4650	0	24.974	86.6667	40.9	3.45	2.71	7	129	259	41.7	41.92	0	1	0	0	0	0	0	0	0	22.07	23.74	17.27	2.1	0
205	25	0.67	3090	0	17.7778	85	37.9	4.66	2.78	6.27	124	201	38.2	50.97	0	0	0	0	0	0	0	0	0	28.04	10.84	8.39	1.54	0
206	41			1	25.6369	90	40.3	4.11	4.22	6.75	127	224	38.6	59.69	1	1	1	0	0	0	0	0	0	23.63	12.94	15.04	1.58	0
207	34	0.93	4080	0	18.1787	73	33.2	4.12	1.5	4.53	108	240	35.4	27.36	0	0	0	0	0	0	0	0	0	14.59	8.65	9.1	1.625	0
208	16	1.43	3320	0	45.0694	81.6667	34.9	4.02	2.93	8.36	108	318	37.7	43.1	0	0	0	0	0	0	0	0	0	20.33	13.1	16.44	2.54	0
209	22	0.99	4310	0	16.0037	73.3333	35.2	4.12	2.24	5.88	117	257	32.2	25.56	0	0	0	0	0	0	0	0	0	23.14	17.64	18.42	1.63	0
210	27	1.13	5230	0	21.9261	82.3333	39.4	4.25	1.31	6.22	109	203	37	80.42	0	0	0	0	0	0	0	0	0	22.1	13.35	19.79	2.585	0
211	39			0	29.7778	96.6667	32.8	3.97	6.83	4.1	106	273	33.2	48.96	1	1	0	0	0	0	0	0	0	28.94	10.49	6.91	1.54	0
212	20	0.52	2170	0	17.4472	75	33.7	4.26	3.01	5.81	112	182	36.2	49.78	0	0	0	0	0	0	0	0	0	24.67	12.09	21.69	1.935	0
213	24	1.61	6940	0	24.4444	83	40.3	3.9	1.85	6.03	125	230	39.1	41.8	0	0	0	0	0	0	0	0	1	20.92	22.13	14.89	2.14	0
214	31	0.73	5370	0	21.6441	86.6667	35.9	3.25	1.46	5.2	126	398	34.8	54.78	1	1	0	0	0	0	0	0	0	17.56	13.16	26.34	1.6	0
215	30	1.15	5060	0	23.4375	73.3333	37.2	4.17	395	1.85	123	232	35.6	67.23	1	1	0	0	0	0	0	0	0	27.09	10.26	3.99	1.795	0
216	30	1.8	7570	0	23.0518	83.3333	38.4	4.26	3.67	6.82	110	371	38.1	43.71	1	1	0	0	0	0	0	0	0	23.64	13.62	24.81	2.105	0
217	26	0.67	3490	1	19.7777	79.3333	40.5	3.87	2.31	6.19	108	345	36.6		0	1	0	0	0	0	0	0	0	28.28	23.78	29.88	1.65	0
218	29	0.47	1650	0	22.213	79.6667	34.1	4.29	6.65	3.49	116	349	35.8	55.3	1	1	0	0	0	0	0	0	0	22.69	6.05	24.68	1.55	0
219	25	1.19	4230	0	24.7475	86.3333	38	3.72	2.52	7.69	127	407	38.3	21.16	0	0	0	0	0	0	0	0	0	23.58	23.53	2	1.185	0
220	35			0	22.4103	107.333	35.3	4.39	4.1	7.31	107	348	39	28.7	1	1	1	0	0	0	0	0	0	16.41	5.09	26.13	1.605	0
221	26	1.23	3800	0	19.3337	92.6667	44.9	3.74	1.21	6.13	135	236	34.9	78.49	1	0	0	0	0	0	0	0	0	22.64	15.64	30.88	1.545	0
222	23	0.84	3300	0	20.3244	82.6667	38.1	4.12	2.97	6.53	113	294	45	69.45	1	0	1	0	0	0	0	0	0	18.18	12.74	15.27	2.225	0
223	27	1.24	2990	0	18.3655	70	40	4.17	3.05	7.84	132	256	39.8		1	0	0	0	0	0	0	0	0	13.98	9.22	23.99	1.27	0
224	31	1.53	5400	0	26.8977	87.6667	39.9	4.51	1.73	5.77	112	228	36.7	51.7	1	0	0	0	0	0	0	0	0	24.55	14.4	30.8	1.945	0
225	31	0.63	1550	0	24.974	92	35	4	1.87	4.58	110	376	36.6	34.23	1	1	0	0	0	0	0	0	0	18.05	6.65	6.5	1.52	0
226	28	1.14	5110	0	19.1406	71.6667	39.9	3.96	3.13	6.32	124	319	33.4	30.44	1	0	0	0	0	0	0	0	0	29.22	6.65	5.16	2.715	0
227	28	0.95	4230	0	18.5178	76	35.9	3.89	2.19	5.95	108	276	35.6	73.55	1	1	0	0	0	0	0	0	0	23.33	1.36	2.78	1.995	0
228	28	0.4	1600	1	22.9421	82	37.3	5.03	2.68	5.84	111	266	37.2	52.9	0	0	0	0	0	0	0	0	0	23.89	1.24	14.94	1.515	0
229	35			0	28.6851	80	36.9	4.6	2.05	4.9	120	206	38.7	84.4	1	1	1	0	1	0	0	0	0	17.45	1.56	17.42	1.84	0
230	27	0.95	4620	0	22.3703	81	39.5	4.03	1.53	5.77	113	217	36	31.28	1	1	0	0	0	0	0	0	0	17.91	1.34	33.57	2.39	0
231	28	1.17	3260	0	21.6311	88.3333	39.6	4.27	1.72	4.95	116	221	37.9	45.07	1	1	0	0	0	0	0	0	0	23.81	1.76	3.03	1.69	0
232	36			1	23.634	77.6667	37.4	4.43	1.79	5.94	115	339	36.9	39.72	1	1	0	0	0	0	0	0	0	33.8	1.98	5.32	1.41	0
233	23	1.43	4550	0	21.3333	94	37.6	3.82	2.15	7.26	113	298	34.8	38.44	1	1	0	0	0	0	0	0	0	23.05	1.88	25.11	1.65	0
234	36			0	21.8314	90.3333	32.1	4.3	2.35	5.17	116	176	34.8	52.02	1	1	0	0	0	0	0	0	1	36.3	2.45	29.09	1.015	0
235	32	0.46	2780	0	21.2306	98	42.3	4.15	4.15	6.3	116	314	34	80.38	1	1	1	0	0	0	0	0	0	46.07	2.98	16.16	1.53	0
236	30	1.04	3250	0	29.3848	98.3333	32	4.14	1.87	5.92	111	257	38.6	29	1	1	0	0	0	0	0	0	0	32.56	2.87	12.53	1.775	0
237	18	1.42	3660	0	19.1001	74.6667	34.9	4.2	1.82	4.96	114	286	39.8	41.42	0	0	0	0	0	0	0	0	0	19.35	3	32.12	2.02	0
238	25	1.53	7050	0	18.6667	73.3333	35.9	4.23	2.24	4.84	109	262	39.8	52	1	1	0	0	0	0	0	0	0	29.95	3.18	33.66	1.88	0
239	24	1.01	3320	0	21.4844	70	39.2	4.17	1.61	5.77	121	269	36.3	34.06	0	0	0	0	0	0	0	0	0	32.93	3.78	29.85	1.54	0
240	21	0.44	311	0	33.2031	93.3333	38	4.27	2.83	4.49	126	247	39.1	34.55	1	0	0	0	0	0	0	0	0	15.74	3.6	56.18	2.805	0
241	25	1.72	4280	0	21.0254	70.6667	35.5	4.34	1.93	4.46	105	178	33.5	39.18	1	1	0	0	0	0	0	0	0	22.97	3.22	20.96	1.355	0
242	26	0.61	1760	0	20.0796	89.6667	33.9	4.45	2.76	6.1	101	243	38.3	75.61	0	0	0	0	0	0	0	0	0	41.22	3.75	22.25	2.365	0
243	26	0.76	3330	0	17.2584	80	36.7	4.16	2.12	4.86	112	272	39	52.85	0	0	0	0	0	0	0	0	0	24.49	3.47	11.72	1.585	0
244	27	1.26	4840	0	22.6562	78.6667	36	4.17	1.99	6.58	107	256	40.9	52.05	0	0	0	0	0	0	0	0	0	32.83	3.85	16.3	2.535	0
245	35			0	25.4524	83.6667	38.6	4.06	2.78	4.39	137	194	35.9	31.53	1	1	0	0	0	0	0	0	1	16.49	4.29	25.33	1.84	0
246	22	0.73	2680	0	20.4444	88.6667	32.5	3.92	2.37	5.74	110	245	39.6	41.69	0	0	0	0	0	0	0	0	0	4.1	4.32	15.49	2.02	0
247	35			0	23.0469	87.3333	30.6	4.89	2.55	7.75	99	392	30.2		1	1	0	0	0	0	0	0	0	25.7	4.77	25.21	3.01	0
248	43			0	28.9282	84.3333	35.6	4.48	1.92	5.4	115	195	38.7	39.2	1	1	0	0	0	0	0	0	0	28.64	4	24.79	1.505	0
249	33	0.65	2330	0	27.0552	87.6667	41.4	4.46	4.5	4.08	134	262	38.4	43.16	1	1	0	0	0	0	0	0	0	24.81	4.67	30.18	1.05	0
250	33	0.67	2640	0	25.2363	81.6667	38.7	4.31	7.52	6.1	126	263	37.2	82.98	1	0	0	0	0	0	0	0	0	19.41	4.54	5.68	1.725	0
251	22	1.26	3200	0	19.9381	87	39.7	4.4	1.5	5.52	127	324	37	17.86	0	1	0	0	0	0	0	0	0	24.55	5.21	6.9	1.71	0
252	31	0.63	2990	0	16.5289	94.6667	36.7	4.58	2.28	5.17	120	420	36.8	48.57	0	0	0	0	0	0	0	0	0	22.21	5.78	21.96	1.53	0
253	29	2.73	10000	0	24.6094	84	40	3.76	1.47	5.02	116	370	35	65.3	1	1	0	0	0	0	0	0	0	21.64	5.23	1.85	1.2	0
254	35			0	23.2335	83.6667	39.3	4.29	2.72	6.01	116	332	38.4	43.31	1	1	0	0	0	0	0	0	0	19.22	5.53	5.82	1.545	0
255	26	1.47	6960	0	17.301	83.6667	36.3	4.32	1.8	7.03	102	225	39.1	53.13	0	0	0	0	0	0	0	0	0	28.15	5.97	19.57	1.665	0
256	37			0	23.4375	99.6667	35.1	4.49	4.24	6.45	119	232	39	37.24	1	1	0	0	0	0	0	0	0	10.26	5.66	17.31	1.725	0
257	31	0.61	3730	0	21.6311	80.3333	41.2	4.62	3.85	5.21	123	188	36.1	56.14	1	1	0	0	0	0	0	0	0	20.99	5.34	10.8	1.55	0
258	27	1.4	5930	0	21.3382	74.6667	38.1	4.3	2.2	5.52	112	253	36.3	24.22	1	0	0	0	0	0	0	0	0	6.96	6.49	16.72	1.955	0
259	29	0.42	1970	0	21.4844	84	35.2	4.23	3.15	5.95	114	234	35.9	26.82	1	1	0	0	0	0	0	0	0	27.66	6.44	25.19	1.31	0
260	31	1.57	3330	0	21.2306	78	34.7	3.16	2.25	3.16	106	254	36.1	35.87	1	1	0	0	0	0	0	0	0	9.98	6.26	17.32	1.96	0
261	38			1	27.3437	93.3333	36.8	5.1	0.67	3.86	112	288	32.6	43.5	0	1	1	0	0	0	0	0	0	7.71	6.67	20.9	1.74	0
262	27	0.62	1970	0	25.6369	93.3333	38.9	4.23	2.07	7.49	117	269	35.5	49.19	1	1	1	0	0	0	0	0	0	26.25	6.23	9.91	1.985	0
263	20	1.24	3840	0	17.6254	76.6667	33.4	4.32	1.64	5.1	121	259	32.6	31.6	1	0	0	0	0	0	0	0	0	24.25	6.86	25.08	0.94	0
264	43			0	26.847	82	30.8	4.08	1.76	8	103	213	38.7	29.07	1	0	0	0	0	0	0	0	0	4.11	6.93	14.12	1.105	0
265	24	0.85	4240	1	20.9572	71	31.9	4.06	1.78	6.06	88	263	36.1	36.4	0	0	0	0	0	0	0	0	0	27.29	7.15	27.21	1.715	0
266	29	1.46	4580	0	26.6436	86.3333	32.8	4.4	1.86	5.9	105	239	36		1	0	0	0	0	0	0	0	0	29.02	7.63	28.98	1.515	0
267	31	0.39	1690	0	20.0773	85.3333	33.3	4.32	1.69	5.25	120	164	39.3	49.26	1	0	0	0	0	0	0	0	0	18.41	7.68	24.25	2.05	0
268	34	0.63	1880	0	27.8876	98	37.4	4.3	2.21	5.86	126	228	39.1	55.78	1	0	0	0	0	0	0	0	0	22.49	7.25	29.75	1.86	0
269	19	0.72	3260	0	18.5547	80.6667	36.3	3.86	1.97	4.66	122	298	38.6	26.9	0	0	0	0	0	0	0	0	0	35.1	7.34	23.83	1.615	0
270	17	1.32	5350	0	20.5457	85	32.7	4.03	2.15	5.3	114	240	34.9	31.88	1	0	0	0	0	0	0	0	0	5.35	8	17.86	1.715	0
271	29	1.26	3230	0	22.8624	86.6667	37.1	4.38	1.59	5.8	117	267	40.2	78.76	0	0	0	0	0	0	0	0	0	13.16	8.64	13.37	1.535	0
272	37			0	32	91	38.1	4.29	1.8	4.13	126	342	36.4	73.9	1	1	1	0	0	0	0	0	0	6.51	8.29	28.99	2.98	0
273	16	1.08	3020	0	23.8445	77	39.8	4.36	1.06	5.45	119	271	37.2	47.69	0	0	0	0	0	0	0	0	0	29	8.34	4.02	1.575	0
274	28	0.74	2390	0	20.3223	93	34.5	4.16	2.24	5.48	106	255	36.8	28.01	0	0	0	0	0	0	0	0	0	8.75	9.47	29.25	1.775	0
275	31	0.89	5830	0	16.4062	93.3333	34	4.1	1.51	6.62	108	185	37.5	41.4	1	0	0	0	0	0	0	0	0	2.79	10.35	21	1.305	0
276	35			0	31.3364	92	37.4	4.58	1.79	3.59	131	245	35.3	62.41	1	1	0	0	0	0	0	0	0	25.62	10.04	9.94	1.84	0
277	21	1.43	5850	0	22.5827	95.6667	39.3	4.31	2.17	5.6	125	127	39.7	35.04	0	0	0	0	0	0	0	0	0	30.62	10.73	7.36	1.51	0
278	27	1.12	4010	1	22.8928	73.6667	33.3	4.64	1.92	7.28	104	263	35.9	41.08	0	0	0	0	0	0	0	0	0	3.04	10.69	24.9	2.89	0
279	26	0.73	1490	0	18.026	73.3333	32.2	3.99	2.34	7.05	106	323	39.9	23.66	0	0	0	0	0	0	0	0	0	32.09	10.74	27.3	1.25	0
280	34	0.66	4790	0	18.7962	90.3333	35.1	4.43	2.56	5.12	106	311	37.8		1	1	0	0	0	0	0	1	1	1.34	10.9	29.67	1.84	0
281	19	1.37	7420	0	19.3821	74.6667	37.8	4.08	1.79	4.89	119	179	35.7	79.3	1	0	0	0	0	0	0	0	0	58.75	10.97	32.15	1.305	0
282	18	1.43	5230	0	22.0317	90	38.9	3.9	3.2	5.12	125	301	37.8	57.39	0	0	0	0	0	0	0	0	0	31.07	11.43	14.75	1.885	0
283	32	0.32	1760	0	19.7711	90.3333	37.1	4.47	1.32	6.17	105	277	33.8	87.79	0	0	0	0	0	0	0	0	0	18.37	11.78	13.13	1.52	0
284	32	0.25	567	0	29.7576	95.6667	39.9	4.67	3.15	6.8	116	322	37.3	42.18	1	0	1	0	0	0	0	0	1	14.97	11.46	2.07	1.695	0
285	41			0	23.4221	73.3333	29.7	4.51	5.23	5.96	91	329	37.7		1	0	0	0	0	0	0	0	0	8.39	11.23	26.25	1.59	0
286	32	0.75	3330	0	24.6548	80.6667	39	3.92	3.2	5.83	112	241	34.5	39.46	1	1	0	0	0	0	0	0	0	62.18	11.12	15.51	1.215	0
287	30	0.7	1590	1	34.1542	106.667	40	4.83	5.6	7.65	129	449	34.3	62.35	1	1	1	1	1	1	0	0	0	17.34	12.59	4.98	1.94	0
288	29	1.04	5170	0	20	86.6667	31.3	4.43	1.96	5.5	105	257	35	55.9	1	1	0	0	0	0	0	0	0	14.8	12.4	18.37	1.545	0
289	23	0.65	1350	0	32.4444	82.3333	34.4	4.13	5.75	3.43	113	316	39.6	46.35	1	1	0	0	0	0	0	0	0	43.29	12.34	20.18	2.725	0
290	19	1.82	6290	0	20.83	70.6667	34.1	4.25	1.56	5.6	112	474	34.3	27.69	1	1	0	0	0	0	0	0	0	4.02	12.45	28.09	2.645	0
291	25	1.33	3640	0	28.0957	92	35.8	4.3	2.5	5.12	122	288	36.2	50.07	1	1	0	0	0	0	0	0	0	7.17	12.74	25.7	2.185	0
292	31	0.93	3220	0	20.2848	90.6667	34.1	4.25	2.54	6.92	122	311	39.3	59.25	1	1	0	0	0	0	0	0	0	35.71	12.86	10.26	2	0
293	33	1.73	6790	0	30.0781	91	35.5	4.52	2.48	6.13	121	333	36.1	30.69	1	1	0	0	0	0	0	0	0	15.23	12.95	17.93	1.805	0
294	30	1	5120	0	20.5457	82	38	4.11	1.96	5.19	114	251	34.2		1	0	0	0	0	0	0	0	0	16.34	13.15	14.59	2.07	0
295	38			0	21.5577	76	32.7	4.87	2	7.21	117	260	39.2	44.93	1	1	0	0	0	0	0	0	0	42.77	13.54	13.77	1.125	0
296	25	1.28	5140	0	21.2306	76.6667	36.9	4.65	3.22	6.18	114	280	38.2	25.67	0	1	0	0	0	0	0	0	0	27.15	13.76	15.23	1.55	0
297	23	0.91	3610	0	21.6441	74.6667	37.9	4.36	2.03	5.58	114	256	38.3	33.53	0	0	0	0	0	0	0	0	0	7.79	13.89	18.41	1.53	0
298	30	0.21	1360	0	20.7008	91.6667	34.6	4.24	1.37	5.52	107	383	38.5	51.95	1	1	0	0	0	0	0	0	0	28.6	13.34	23.79	1.895	0
299	20	0.81	5460	0	22.2222	80	37.6	3.87	2	4.38	110	228	37.2	56.82	1	0	0	0	0	0	0	0	0	47.16	13.54	32.77	1.57	0
300	26	1.36	3220	0	21.3333	70	37.5	4.23	2.13	5.32	115	235	38.7	30.75	1	1	0	0	0	0	0	0	0	10.63	14.22	14.82	1.95	0
301	29	0.33	1610	0	22.4323	71.3333	39.7	4.52	1.62	4.98	117	240	34.9	34	1	0	0	0	0	0	0	0	0	11.85	14.34	3.07	1.65	0
302	29	1.58	6870	0	20.0288	88.3333	40.1	4.27	2.68	5.07	115	183	38.7	63.38	1	1	0	0	0	0	0	0	0	31.86	14.48	15.89	1.615	0
303	32	0.91	2220	0	19.1467	79.3333	35.6	4.28	2.22	8.21	106	225	37.6	25.26	1	0	0	0	0	0	0	0	1	16.38	14.44	24.6	1.57	0
304	30	0.78	1830	0	19.5717	78.6667	31.9	4.37	4.27	9.05	125	270	38.4	35.8	0	0	0	0	0	0	0	0	0	18.04	14.59	13.61	1.465	0
305	27	0.78	3210	0	20.1951	90.6667	38.1	4.13	2.69	5.24	114	225	36.5	24.21	0	0	0	0	0	0	0	0	0	12.02	14.53	23.49	1.145	0
306	26	1.09	7690	0	16.5607	79.6667	34.7	3.99	2.67	7.47	112	345	37.3	42.18	0	1	0	0	0	0	0	0	0	17.79	14.63	25.39	1.655	0
307	20	2.17	16800	0	19.8373	73.3333	34.9	3.72	3.02	6.26	108	256	35.8	29.69	1	0	0	0	0	0	0	0	0	23.8	14.65	29.42	1.55	0
308	36			0	18.1787	79.6667	31.4	4.23	2.03	4.49	119	152	34.1	47.07	1	0	0	0	0	0	0	0	0	23.37	14.79	25.03	2.625	0
309	34	0.51	1330	0	23.03	73.3333	29.8	4.2	3.12	5.68	121	221	34.9	50.24	1	0	0	0	0	0	0	0	0	22.07	14.85	29	1.79	0
310	29	1.55	6050	0	21.6413	81	39	4.36	1.36	5.64	100	213	35.2	41.17	0	1	0	0	0	0	0	0	0	1.56	14.9	28.71	1.815	0
311	30	0.89	9280	1	24.9199	92.6667	34.7	4.95	3.72	6.42	117	252	38.9	64.51	0	1	1	0	0	0	0	0	0	25.19	15.33	13.56	1.56	0
313	33	0.73	463	1	21.2084	87	31.4	5.2	4.15	6.32	115	288	36.6	88.48	1	1	0	0	0	0	0	0	0	3.02	15.71	27.15	1.595	0
314	27	0.51	3620	0	18.4265	84	41.4	3.32	2.56	5.48	113	118	41.8	43.51	1	1	0	0	0	0	0	0	0	14.86	15.83	29.52	2.705	0
315	32	0.91	4970	0	17.6254	82	35.4	4.28	1.99	6.14	112	216	36	47.95	0	0	0	0	0	0	0	0	0	24.77	15.93	30.83	1.6	0
316	25	1.77	9240	0	20.202	90	33.7	4.51	2.51	7.03	113	239	42	57.23	0	1	0	0	0	0	0	0	0	20.93	15.97	1.02	1.92	0
317	30	0.61	3310	0	22.0386	80	40.6	4.28	3.12	6.06	119	273	40.3	83.68	0	1	0	0	0	0	0	0	0	11.15	15.45	5.71	1.735	0
318	27	1.59	3200	1	19.313	70		4.16	2.12	5.68	115	284	34.5	23.75	1	1	0	0	0	0	0	0	0	24.76	16.85	16.74	1.69	0
319	17	1.69	7240	0	22.2222	79.3333	34.8	4.39	2.57	5.83	117	374	40.1	22.74	0	0	0	0	0	0	0	0	0	56.51	16.3	28.84	1.56	0
320	27	1.08	3720	0	19.8347	99.3333	43.2	4.17	2.32	4.95	117	256	39.1	78.87	0	0	0	0	0	0	0	0	0	19.47	16.29	40.03	1.59	0
321	30	0.47	1970	0	22.0703	91.3333	38.9	4.26	4.21	7.46	111	190	39.8		0	1	0	0	0	0	0	0	0	23.9	16.48	3.67	2.05	0
322	32	2.34	9550	0	18.662	84	38	4.12	2.51	6.3	113	273	37.6	33.89	0	1	0	0	0	0	0	0	1	19.37	16.37	17.51	1.705	0
323	20	0.45	1790	0	24.6355	88	39	4.09	2.86	6.29	136	268	40.5		1	0	0	0	0	0	0	0	0	45.24	17	2.83	2.21	0
324	34	1.13	6580	0	24.8358	90.3333	34.4	4.4	3.27	5.12	124	358	37.1	35.87	1	1	0	0	0	0	0	0	0	19.84	17.34	24.71	2.155	0
325	25	1.01	3590	0	21.8871	94.6667	37.9	4.11	3.27	5.9	110	282	37.5		1	1	0	0	0	0	0	0	1	39.91	17.23	25.25	1.195	0
326	26	0.55	3190	0	17.9687	97	39.2	4.11	1.87	5.1	117	344	33.2	35.12	0	0	0	0	0	0	0	0	0	12.59	17.44	30.47	1.255	0
327	26	2.54	15400	0	20.7666	83.3333	40.3	4.35	2.15	6.15	112	327	35.2	34.91	0	0	0	0	0	0	0	0	0	15.99	17.39	27.74	2.5	0
328	25	1.32	4550	0	21.3675	83.3333		4.43	3.16	4.18	112	178	38		0	0	0	0	0	0	0	0	0	17.53	17.48	45.25	1.795	0
329	28	1.23	4200	0	24.0385	87	34.9	3.6	3	4.87	126	293	34.5	48.32	1	1	0	0	0	0	0	0	0	13.56	17.57	19.53	1.225	0
330	25	0.93	3330	0	18.8189	94.3333	38.2	4.56	1.92	6.09	112	242	38.7	54.35	0	0	0	0	0	0	0	0	1	26.81	17.53	29	2.195	0
331	25	0.97	2940	0	21.5139	72.6667	42.9	4.11	2.56	7.04	128	268	40.4	40.66	0	0	0	0	0	0	0	0	0	28	17.5	14.86	1.775	0
332	32	1.41	2750	0	23.2335	91.3333	41.4	4.84	3.62	3.99	110	235	36	26.54	1	1	0	0	0	0	0	0	0	24.26	17.65	28.75	2.155	0
333	23	2.06	12300	0	19.4771	89.6667	37.9	3.94	1.49	5.82	111	176	35.8	46.43	0	0	0	0	0	0	0	0	0	15.44	17.8	17.76	1.625	0
334	29	1.49	10500	0	16.4062	78	41	4.73	1.43	5.48	130	167	40.8	28.68	0	1	0	0	0	0	0	0	0	11.83	17.38	19.51	2.175	0
335	23	1.34	2870	0	19.1467	96.3333	35.1	4.95	1.9	5.83	120	281	39.2	25.1	0	0	0	0	0	0	0	0	0	1.46	17.65	19.4	1.755	0
336	25	0.83	3010	0	23.0469	85	36.4	3.91	2.46	4.72	110	200	38.6	30.48	0	0	0	0	0	0	0	0	0	22.7	18.02	32.09	1.905	0
337	32	0.71	2070	0	20.8632	79.3333	39.3	3.99	1.86	6.62	114	284	34.6	44.12	1	0	0	0	0	0	0	0	0	30.37	18.28	1.82	2.69	0
338	31	0.93	3650	1	17.7778	78	34.1	4.54	2.43	7.55	102	234	34.5	36.75	1	1	0	0	0	0	0	0	0	28.84	18.77	34.22	1.505	0
339	22	0.66	2730	0	25.3333	79.3333	38.2	3.68	2.65	5.53	124	265	36.3	62.8	1	1	0	0	0	0	0	0	0	1.29	18.96	17.34	1.36	0
340	23	1.4	7900	0	21.436	73.3333	36.6	3.8	1.64	5.57	106	215	36.2	39.75	0	0	0	0	0	0	0	0	0	3.55	19.03	18.33	1.975	0
341	33	1.31	3690	0	30.44	73.3333	33	4.39	3.73	6.36	111	235	38.6		1	1	0	0	0	0	0	0	0	22.27	19.1	18.61	1.415	0
342	30	2.49	12300	0	22.2656	88	37.6	4.46	2.57	6.85	113	387	32.5	42.76	1	0	0	0	0	0	0	0	0	29.1	19.13	17.33	1.56	0
343	25	0.69	3460	0	24.864	82.6667	40.6	4.37	2.51	5.42	120	293	44.1	62	1	0	0	0	0	0	0	0	0	17.58	19.18	17.59	1.3	0
344	35			0	23.4586	86.6667	29.1	5.06	1.93	4.46	111	226	37.9	31.1	1	0	0	0	0	0	0	0	0	12.77	19.33	17.46	1.295	0
345	34	1.44	4940	0	20.9566	81.6667	37.3	4.36	4.66	1.2	111	247	36.8	87.61	1	1	0	0	0	0	0	0	0	14.5	19.37	3.52	1.395	0
346	30	1.2	6840	0	18.75	80		4.66	2.71	8.3	109	203	37.3	36.93	1	0	0	0	0	0	0	0	0	21.43	19.41	3.76	1.17	0
347	20	0.96	4710	0	17.1468	85.3333	35.7	4.36	2.07	6.09	108	276	37.4	49.01	1	0	0	0	0	0	0	0	0	7.93	19.46	17.29	1.38	0
348	25	0.35	1990	0	20.0391	88.6667	38.3	4.27	2.56	5.2	119	236	37.5	28.5	1	0	0	0	0	0	0	0	0	5.68	19.44	18.39	1.98	0
349	23	2.05	5550	0	25.5102	85	41.3	4.13	4.27	5.3	113	305	39.7	78.56	0	0	0	0	0	0	0	0	1	26.06	19.49	25.34	1.485	0
350	27	0.66	2680	0	17.4044	79	38.3	4.56	2.91	6.07	109	219	32		0	0	0	0	0	0	0	0	0	21	19.53	10.79	1.735	0
351	27	0.77	3830	0	19.1406	92	38.9	4.4	1.8	6.51	113	189	37.5	55.06	1	0	0	0	0	0	0	0	0	15.14	19.5	27.75	1.445	0
352	31	1.55	8520	0	20.2848	88.6667	37	4.21	1.7	6.5	116	215	36.2	40.35	1	0	0	0	0	0	0	0	0	14.43	19.69	23.9	1.065	0
353	24	1.2	3030	0	17.5781	88.6667		4.88	3.12	5.9	119	351	39	56.61	0	1	0	0	0	0	0	0	0	25.42	19.75	30.8	1.045	0
354	16	1.29	6540	0	19.7239	88.3333	36.1	4.83	3.21	5.07	91	211	39.7	70.65	0	0	0	0	0	0	0	0	1	22.77	19.88	14.36	1.415	0
355	30	2.6	11200	0	21.5139	92	34	3.86	2.08	4.76	116	206	34	37.72	1	0	0	0	0	0	0	0	0	3.44	19.95	28.59	2.145	0
356	20	1.34	7580	0	22.0386	88.3333	38.9	4.05	2.24	5.44	102	234	37.5	26.53	0	0	0	0	0	0	0	0	0	2.64	19.93	19.5	2.135	0
357	20	1.24	2610	0	27.5482	88.3333	39.9	4.03	1.1	4.77	124	267	38.4	24.97	1	0	0	0	0	0	0	0	0	32.12	20.14	29.08	1.92	0
359	25	0.71	2890	0	23.0112	99.3333	31.7	4.12	2.17	5.82	105	238	37	27.47	1	1	0	0	0	0	0	0	0	7.4	20.03	15.29	1.99	0
360	26	0.53	1790	0	20.9366	90.6667	37.1	4	3.13	5.09	110	336	37.8	69.48	0	0	0	0	0	0	0	0	1	34.22	20.45	32.04	1.29	0
361	32	1.4	5280	0	30.6425	83.3333	38.7	4.43	3.12	8.95	115	210	35.5		1	1	0	0	0	0	0	0	1	19.59	20.63	14.8	1.63	0
362	32	1.32	3720	0	27.9172	94	43.1	4.53	1.98	5.04	126	270	39.9	48.39	0	0	1	0	0	0	0	0	0	29.35	20.89	29.1	2.75	0
363	23	0.78	3560	0	20.1873	76	34	3.89	1.83	3.96	105	208	37.3	34.24	0	1	0	0	0	0	0	0	1	14.3	21.35	33.25	1.64	0
364	23	0.96	5280	0	19.428	85.3333	39.2	4.21	2.45	3.56	111	207	37.8	27.1	0	1	0	0	0	0	0	0	0	21.24	21.04	29.49	2.38	0
365	38			0	23.7253	86	34.7	3.9	1.43	4.33	120	198	34.3	66.24	1	0	0	0	0	0	0	0	0	2.06	21.44	24.04	2.06	0
366	28	0.79	3190	0	17.9931	88.6667	36.1	4.21	1.94	6.93	105	256	38.7	29.23	1	0	0	0	0	0	0	0	0	25.36	21.76	31.07	1.575	0
367	24	1.08	2600	0	24.9199	78.6667	39.2	4.75	1.94	5.59	111	230	36.9	23.05	1	0	0	0	0	0	0	0	0	2.72	21.94	20.05	2	0
368	27	0.97	3690	0	22.2905	88.6667	39.1	3.8	2.29	6.98	130	296	38.4	33.18	0	1	0	0	0	0	0	0	0	14.41	22	21.59	1.49	0
369	34	3.37	17800	0	20.4444	87	38.3	4.52	1.7	7.88	130	307	32.9	33.86	1	1	0	0	0	0	0	0	0	12.37	22.34	20.66	1.045	0
370	25	0.41	2290	0	22.4248	88.6667	37.5	4.03	2.86	5.69	115	183	40.7	36.23	1	0	0	0	0	0	0	0	0	16.11	22.18	7.42	2.91	0
371	29	1.12	4790	0	17.7778	82.6667	36.9	4.29	2.76	7.34	105	229	38	48.12	0	0	0	0	0	0	0	0	0	14.75	22.55	3.72	2.2	0
372	27	0.58	2000	0	22.2063	92.3333	36.5	4.56	2.28	7.3	114	246	36.3	48.63	0	0	0	0	0	0	1	0	0	6.51	22.45	25.3	1.5	0
373	29	0.58	2160	0	21.0962	81.3333	33.3	3.62	2.24	5.58	120	302	37	20.99	1	0	1	0	0	0	0	0	0	14.89	22.85	33.22	1.025	0
374	26	1.31	7320	0	16.937	72	37.1	4.26	2.59	6.04	112	243	37.7	49.61	0	0	0	0	0	0	0	0	0	24.87	22.64	6.96	1.735	0
375	21	0.58	3260	0	19.9481	68.3333	34.6	4.53	3.12	5.16	111	237	34	34.33	1	0	0	0	0	0	0	0	0	14.36	23.05	31.25	1.08	0
376	34	0.86	2320	0	24.0346	80.3333	36.7	4.66	3.12	5.27	109	287	36	52.46	0	1	0	0	0	0	0	0	0	33.61	23.4	28.15	1.51	0
377	26	1.09	4020	0	21.3382	82	36.3	3.98	1.82	6.35	116	261	38.2	53.52	0	0	0	0	0	0	0	0	1	17.42	23.64	28.63	1.965	0
378	19	0.49	1680	0	23.9257	80	43	4.43	2.45	4.35	112	379	35.9	37.87	1	0	0	0	0	0	0	0	0	29.05	23.56	22.36	2.485	0
379	25	0.48	3120	0	18.75	87.6667	37.3	4.58	2.77	6.31	114	167	37.8	68.89	1	0	0	0	0	0	0	0	0	10.43	23.71	19.46	1.505	0
380	31	1.41	8870	0	18.2899	83	36.2	4.13			112	214	38.8	49.75	1	1	0	0	0	0	0	0	0	30.8	23.8	20.1	1.965	0
381	25	1.12	4710	0	20.4491	77.3333	37.1	4.42	1.96	5.67	115	242	34.6	31.86	0	0	0	0	0	0	0	0	0	5.08	23.95	28.03	1.835	0
382	25	0.52	2250	0	20.8117	71.3333	32.1	4.37	1.51	5.83	94	261	38.8	30.65	1	1	0	0	0	0	0	0	0	21.96	23.99	13.68	2.555	0
383	37			0	20.83	80	30.3	3.92	2.14	4.2	112	210	37.2	34.58	1	1	0	0	0	0	0	0	0	9.8	23.53	28.66	2.15	0
384	22	2.41	8590	0	23.1111	81	36	3.75	3.03	5.31	102	308	40.3	52.96	1	0	0	0	0	0	0	0	0	12.98	23.67	18.42	1.7	0
385	27	0.57	2610	0	19.563	73.3333	33.4	3.48	1.28	4.44	96	206	33.9	37.4	1	0	0	0	0	0	0	0	0	30.18	24.53	17.84	1.44	0
386	32	0.96	5460	0	16.7969	78.3333	41.7	4.05	1.31	6.54	128	224	36.6	60.8	1	0	0	0	0	0	0	0	0	5.82	24.3	25.81	1.85	0
387	21	0.84	1830	0	25.5556	67.6667	36.9	4.24	2.38	4.31	105	244	35.7	37.69	0	1	0	0	0	0	0	0	0	30.5	24.45	20.79	1.875	0
388	26	1	3820	0	29.2969	93.3333	36.8	4.1	2.38	5.73	115	384	37	73.82	1	1	1	0	0	0	0	0	0	27.14	24.54	14.95	1.66	0
389	28	1.21	3440	0	24.8889	86.3333	40.6	3.95	8.44	4.86	117	264	35.9	28.09	1	0	0	0	0	0	0	0	0	17.24	24.62	11.13	1.57	0
390	31	3.03	7040	0	28.578	98.3333	43.9	4.03	4.04	8.1	125	218	35.9	65.21	1	1	1	0	0	0	0	0	0	29.16	24.79	6.4	1.855	0
391	24	0.38	1750	0	18.902	73.3333	38.5	3.91	2.68	6.37	122	344	35.7	48.25	1	0	0	0	0	0	0	0	1	20.61	24.97	23.23	1.265	0
392	31	2.06	5250	0	28.2407	84.6667	39.6	4.82	1.45	4.39	116	268	36.6	47.65	0	1	0	0	0	0	0	0	0	10.8	24.88	19.55	1.575	0
393	38			0	17.4987	92	34	4.6	2.13	5.65	116	286	36.2	35.14	1	1	0	0	0	0	0	0	0	33.2	25.43	29.19	1.86	0
394	28	1.67	5430	0	24.3496	86.3333	34.2	4.76	2.36	7.48	102	217	41.4	39.45	1	1	0	0	0	0	0	0	0	17.3	25.25	35.7	2.025	0
395	20	0.88	2460	0	26.6667	96.6667	34.5	4.08	3.68	5.97	110	256	36.7	29.2	1	1	0	0	0	0	0	0	0	17.32	25.75	17.16	2.715	0
396	24	1.01	6800	0	19.1467	89	35.3	5.41	2.55	3.58	106	230	34.8		1	0	0	0	0	0	0	0	0	25.39	25.14	12.98	2.39	0
397	31	2.54	1170	0	21.2084	95	33.7	3.93	2.02	7.65	110	110	43	21.56	1	1	0	0	0	0	0	0	0	19.37	25.33	29.52	1.535	0
398	28	2.23	10200	0	21.4536	85.6667	35.5	4.4	2.16	4.87	125	196	37.6	54.1	0	0	0	0	0	0	0	0	0	4.98	25	24.87	1.515	0
399	17	1.47	5330	0	21.0937	82.3333	40.5	4.15	3.2	4.61	100	278	37.6	32.1	0	0	0	0	0	0	0	0	0	15.29	25.06	16.33	1.885	0
400	23	0.82	3290	0	18.4911	87.6667	35.1	4.23			122	272	35.6	64.28	1	0	0	0	0	0	0	0	0	26.18	25.37	33.23	1.96	0
401	28	0.73	4890	0	18.3143	89.6667	38.8	4.1	1.37	5.61	113	296	34.1	87.99	1	1	0	0	0	0	0	0	0	25.78	25.64	22.27	1.695	0
402	32	1.27	6000	0	21.2306	85.6667	37.8	4.15	3.12	5.56	112	340	37.8	77.72	1	0	0	0	0	0	0	0	0	32.73	25.95	7.79	1.65	0
403	26	0.6	3490	0	17.6693	75	36.5	4.39	2.69	6.1	109	293	35.5	27.63	0	0	0	0	0	0	0	0	0	25.33	25.78	15.67	1.885	0
404	34	0.39	1250	0	22.4766	85.6667	35.3	4.92	3.33	5.81	96	279	38.4	28.02	1	1	0	0	0	0	0	0	0	23.79	25.17	5.67	1.535	0
405	23	0.42	1310	0	19.8594	84	37.2	3.67	1.5	4.69	107	242	39	28.75	0	0	0	0	0	0	0	0	0	32.88	26.12	12.99	1.295	0
406	27	1.42	4670	0	26.5731	92	40.7	4.9	1.89	5.46	124	246	34.8	32.97	1	0	0	0	0	0	0	0	0	20.14	26.23	19.59	1.505	0
407	33	1.08	7200	0	19.9594	75	37.2	4.31	3.44	7.13	118	290	33.8	28.46	1	1	0	0	0	0	0	0	0	14.12	26.45	5.61	1.975	0
408	27	1.59	3520	0	16.8663	83.3333	38.8	4.28	3.07	5.37	128	210	37.5	72.3	0	0	0	0	0	0	0	0	0	22.29	26.68	6.31	1.935	0
409	31	1.58	5010	0	19.5312	89.6667	41.7	4.35	2.6	6.7	116	192	34.8	48.03	0	0	0	0	0	0	0	0	0	25.11	26.55	10.41	2.12	0
410	24	1.92	6510	0	22.0386	70.6667	35.9	3.71	1.78	6.16	116	244	39.9	23.09	0	0	0	0	0	0	0	0	0	12.89	27.18	1.53	2.125	0
411	26	1.07	6930	0	20.1348	98.3333	36.7	4.23	2.47	5.31	100	226	39		1	1	0	0	0	0	0	0	0	8.15	27.43	19.2	1.565	0
412	26	0.7	4980	0	18.9386	83.3333	44.9	4.58	2.7	4.98	113	309	38.8	50.24	0	0	0	0	0	0	0	0	0	6.4	27.55	7.9	1.38	0
415	35			0	24.0055	82	34.6	4.35	3.2	6.12	116	254	32.9	36.27	1	1	0	0	0	0	0	0	0	17.29	27.64	4.09	1.585	0
416	30	1.2	5700	0	18.7888	87.3333	41.7				120	210	37.9	64.8	0	1	0	0	0	0	0	0	0	23.49	27.74	32.71	1.165	0
417	29	0.69	2520	1	26.0375	85.6667	33.2	4.96	3.36	7.5	112	313	36.5	52.5	0	1	1	0	0	0	0	0	0	27.3	27.85	25.42	0.98	0
418	35			1	26.3465	76.6667	40.8	5.64	3.08	5.31	133	224	41.3	61.59	0	0	1	0	0	0	0	0	0	25.32	27.6	12.77	1.89	0
419	18	1.76	4020	0	20.3716	84.3333	32.9	4.51	1.47	4.36	108	295	37.4	24	1	0	0	0	0	0	0	0	1	31.25	28.02	15.14	1.435	0
420	25	1.18	6470	0	18.75	77.3333	29.7	4.12	3.1	6.18	102	329	36.4	39.05	1	0	0	0	0	0	0	0	0	30.31	28.23	13.36	2.19	0
421	33	1.08	6050	0	21.0772	70	33.6	3.98	3.09	7.39	108	193	34.6	77.27	1	1	0	0	0	0	0	0	0	4.89	28.59	3.04	2.235	0
422	32	0.68	1770	0	28.6726	73.3333	40.9	4.57	3.58	7.65	126	294	35.1	37.66	1	1	0	0	0	0	0	0	1	6.94	28.64	14.87	1.8	0
423	23	1.2	4950	0	22.4913	76.3333	28.5	4.43	1.5	5.91	107	162	39.3	32.63	0	0	0	0	0	0	0	0	0	40.44	28.83	12.03	1.025	0
424	27	1.24	3240	0	25.3906	87.3333	39.6	4.21	2.07	4.56	122	216	36.8	52.8	1	1	0	0	0	0	0	0	0	13.36	29.05	15.99	1.345	0
425	27	0.87	3950	0	24.7325	73.3333	34.6	3.91	1.8	4.62	104	239	36.9	50.5	1	1	0	0	0	0	0	0	0	23.93	29.1	23.93	1.86	0
426	29	1.16	5230	0	22.4323	75	34.6	4.28	2.36	6.49	113	239	38.7	37.13	1	1	0	0	0	0	0	0	0	18.51	29.13	14.48	1.71	0
427	23	1.48	4200	0	19.3821	75.6667	31	4.17	2.12	5.18	115	217	38.7	31.25	0	0	0	0	0	0	0	0	0	33.26	29.36	11.95	2.405	0
428	28	0.49	2070	0	22.0386	70	38.4	3.86	2.04	6.43	102	281	36.9	38.07	1	1	0	0	0	0	0	0	0	29.71	29.54	23.99	1.28	0
429	23	0.79	3740	0	22.4766	81.6667	41.3	4.76	3.36	5.75	115	328	42	33.2	0	0	0	0	0	0	0	0	0	19.43	29.58	19.94	1.915	0
430	39			0	24.9896	71.3333	32.7	3.56	3.3	4.27	98	285	35.3	53.82	1	1	0	0	0	0	0	0	0	22.4	29.44	22.31	2.17	0
431	21	0.77	3460	0	22.3543	80.3333	39.4	4.21	2.27	4.96	103	255	36.8	34	1	0	0	0	0	0	0	0	0	13.68	29.51	42.77	1.635	0
432	32	1.29	5590	0	21.4844	86.6667	37.9	4.5	3.51	4.87	106	221	37.3	33.5	1	1	0	0	0	0	0	0	0	17.92	29.77	27.33	1.53	0
433	22	1.33	3440	0	22.4766	79.3333	37.3	4.02	2.37	7.23	120	282	39.1	30.38	0	0	0	0	0	0	0	0	0	23.83	29.79	19.37	1.715	0
434	26	0.98	3450	0	30.385	80	36.7	4.3	2.94	4.78	106	335	41.1	36.8	0	0	0	0	0	0	1	0	0	26.62	30.05	29.02	1.865	0
435	25	1.1	4200	0	22.0711	80	37.4	4.09	1.79	4.5	111	270	37.6	26.7	0	0	0	0	0	0	0	0	0	13.68	30.14	25.79	1.555	0
436	35			0	23.0332	77	35.9	4.49	3.84	3.54	102	252	36.7	63.56	1	0	0	0	0	0	0	0	0	22.25	30.17	40.4	1.54	0
437	29	1.14	5430	0	22.5183	86.3333	41.5	4.64	1.83	5.51	128	250	38	76.97	0	0	0	0	0	0	0	0	0	29.39	30.45	10.22	2.3	0
438	25	0.62	2630	0	21.58	74.3333	33.6	3.81	2.21	5.52	103	221	37.2	40.18	1	1	0	0	0	0	0	0	0	11.69	30.58	28.92	1.54	0
439	27	1.5	4520	0	31.1111	110.333	38.9	4.41	2.03	4.48	102	364	36.8	36.06	0	0	0	0	0	0	1	0	0	16.74	30.85	7.7	1.55	0
440	35			0	22.5466	72.6667	38.5	3.87	3.75	4.27	114	243	35.8	37	1	1	0	0	0	0	0	0	0	23.43	30.95	22.73	2.105	0
441	27	2.69	12200	0	18.3594	82.3333	33.4	4.36	1.29	8.54	111	256	38.6	57.46	0	1	0	0	0	0	0	0	0	28.98	31.03	28.11	1.995	0
442	35			0	22.317	85	40.8	4.3	3.12	5.6	114	286	35.5	71.61	1	0	0	0	0	0	0	0	1	29.52	31.23	24.85	1.7	0
443	25	1.1	8250	1	28.1476	86	42.6	5.04	3.2	6.2	129	371	32.5	24.95	1	1	0	0	0	0	0	0	0	30.96	31.38	23.54	1.645	0
444	28	1.82	7400	0	23.9	93.3333	38.7	4.78	1.79	4.81	126	205	40.5	28.5	0	1	0	0	0	0	0	0	0	28.65	32.46	17.37	1.71	0
445	25	0.72	3130	0	24.974	73.3333	34.8	4.05	3.4	4.78	107	270	33.9	24.31	1	1	0	0	0	0	0	0	1	7.36	32.5	26.77	1.98	0
446	30	1	3330	0	20.1956	73.3333	36.7				119				0	0	1	0	0	0	0	0	0	5.24	32.58	33.3	1.495	0
447	33	2	9180	0	19.5312	73.6667	42.3	4.07	1.76	5.03	129	196	37.1	31.77	1	1	0	0	0	0	0	0	0	1.8	32.86	19.41	2.9	0
448	27	0.59	3350	0	18.6268	80.3333	32.6	4.11	1.35	5.59	100	208	37.3	34.9	0	0	0	0	0	0	0	0	0	29.85	32.57	3.45		0
449	32	0.97	3190	0	19.4771	80.3333	39.5	4.82	3.12	5.86	124	213	36.6	32.47	1	1	0	0	0	0	0	0	0	16.28	33.57	12.79	1.445	0
450	22	1.91	7150	0	16.3847	85.6667	37.4	4.3	2.69	6.34	126	242	37.4	27.76	0	0	0	0	0	0	0	0	0	19.78	33.17	22.42	1.485	0
451	30	0.6	1620	0	23.833	87.6667	38	3.88	1.65	5.85	114	251	36.6	22.69	1	1	0	0	0	0	0	0	0	27.81	33.95	29.13	2.295	0
452	30	1.07	5080	0	21.6441	83	35.8	4.13	1.23	4.16	106	133	36.5	28.15	1	1	0	0	0	0	0	0	0	5.89	34.76	11.14	2.105	0
453	23	1.73	4370	0	23.1111	73.3333	29.7	3.77	4.71	7.39	97	367	36.6	38.77	1	0	0	0	0	0	0	0	0	4.19	35.7	10.77		0
454	22	2.06	6640	0	25.8065	86.6667	42.1	4.12	2.03	4.5	120	318	39.4	45.2	1	1	0	0	0	0	0	0	0	25.81	35.82	1.11	2.08	0
455	31	0.55	2240	0	21.6311	88.6667	40.3	4.19	2.55	6.45	117	202	37.3	63.21	1	1	0	0	0	0	0	0	0	33.83	39.68	6.51	1.55	0
456	22	0.53	2090	0	19.5006	87.3333	38.2		1.49	6.24	115	285	37.6	24.4	0	0	0	0	0	0	0	0	0	15.67	40.17	25.62	2.72	0
457	33	0.68	2900	0	20.3954	83	39.5	4.2	1.78	6.58	114	337	37.1	51.11	1	1	0	0	0	0	0	0	0	3.76	42.58	14.85	1.88	0
458	38			1	29.9376	98.6667	39.6		5.77	7.17	98	363	37.4		0	1	0	0	0	1	0	0	0	19.16	43.89	33.61	1.845	0
459	33	2.3	6170	0	28.0404	73.3333	33.8	4.28	3.2	1.2	116	266	37.2	50.12	1	0	1	0	0	0	0	0	0	27.74	45.18	32.86	2.12	0
461	34	1.77	4180	0	33.923	82	30.5	4.12	3.07	4.75	99	283	36.7	58.69	1	1	0	0	0	0	0	0	0	20.01	50.5	5.79	1.54	0
462	23	0.93	4030	0	22.0317	76.6667	36.7	4.38	2.84	5.81	116	231	38.2	27.72	0	1	0	0	0	0	0	0	0	3.13	57.48	27.66	1.54	0
463	27	1.25	4600	0	19.3962	80.3333	38.8	3.97	3.09	5.38	118	238	33.3	38.52	1	1	0	0	0	0	0	0	1	5.22	60.75	11.83	2.275	0
464	22	0.88	2770	0	19.8141	81.3333	37.4	4.09	1.81	7.7	125	268	37.4	36.59	0	0	0	0	0	0	0	0	0	5.63	29.24	22.11	2.17	0
465	27	0.48	1660	0	20.1873	82.3333	36.5	3.66	2.2	5.27	120	199	38.4	48.83	1	1	0	0	0	0	0	0	1	3.48	29.34	15.41		0
466	29	2.55	8670	0	19.3548	84.6667	34.5	3.9	1.84	5.96	101	312	37.3	68.61	0	0	0	0	0	0	0	0	0	27.14	29.29	4.82	2.52	0
467	22	0.64	4190	0	18.3143	84	35.8	3.73	2.26	6.66	113	247	41	51.83	1	1	0	0	0	0	0	0	0	24.61	29.15	1.51	2.03	0
468	34	0.79	3880	0	21.0772	80.3333	35.1	4.02	3.5	5.78	111	292	37.1	41.72	1	0	0	0	0	0	0	0	0	19.94	29.66	19.93	1.54	0
469	25	1.49	3940	0	29.5159	104	39	4.3	2.05	6.63	114	258	39.3	28.26	0	1	1	0	0	0	0	0	0	6.31	29.6	23.37	1.635	0
470	27	1.16	3400	0	20.3125	80	36	4.63	2.25	5.04	112	229	36.1	26.87	0	0	0	0	0	0	0	0	0	23.96	28.37	35.04	2.18	0
471	17	1.26	2560	0	23.4375	98.6667	42	3.69	2.13	4.6	124	221	39.7	26.48	1	0	0	0	0	0	0	0	0	10.15	28.56	3.82	1.34	0
472	27	0.61	3650	0	18.3594	77.6667	36.5	4.14	2.22	5.51	113	203	37.7	32	1	1	0	0	0	0	0	0	0	20.7	20.11	7.13	1.485	0
473	32	0.83	1470	0	28.5075	99.3333	34.4	4.61	2.3	4.7	113	262	37.8	30.49	1	0	0	0	0	0	0	0	0	29.73	31.63	24.75	1.495	0
474	28	0.94	2950	0	25.2241	78.3333	42.2	4.43	3.2	6.2	118	224	36	37.88	0	0	0	0	0	0	0	0	0	30.33	32.36	7.1	1.72	0
475	25	1.01	3430	0	19.5556	91	32.9	3.76	2.82	5.75	126	281	40.4	46.59	0	1	0	0	0	0	0	0	0	20.63	20.06	6.99	1.44	0
476	23	1.57	7160	0	20.9321	82.3333	36.5	3.93	1.81	4.55	125	297	36.4	52.35	0	1	0	0	0	0	0	0	0	23.91	23.15	17.25	1.7	0
477	26	0.53	1560	0	18.4911	82.6667	37.8	4.34	2.18	5.54	122	239	39.9	40.89	1	0	0	0	0	0	0	0	0	19.25	16.64	16.55	2.47	0
478	35			0	21.0303	86	36.4	4.16	2.74	4.5	117	224	39.6	34.96	0	1	0	0	0	0	0	0	0	26.75	27.34	22.22	1.605	0
479	23	1.64	9330	0	20.0288	82	37.4	4.02	2.43	6.27	108	248	36.8	24.64	0	0	0	0	0	0	0	0	0	19.53	2.55	6.4	1.58	0
480	35			1	21.7079	99	40.9	4.67	2.91	5.74	112	233	37.5	27.27	1	0	1	0	0	0	0	0	1	30.52	33.6	12.91	1.54	0
481	41			0	22.8928	80.3333	36.4	4.44	2.12	6.37	111	275	30.2	60.54	1	1	0	0	0	0	0	0	0	18.31	14.06	25.34	1.58	0
482	45			0	22.6562	83.3333	39.6	4.06	1.8	4.3	123	199	36.2	60.4	1	1	0	0	0	0	0	0	0	25.28	25.75	14.45	1.55	0
483	34	0.91	3810	0	23.7118	82.6667	36	4.31	2.25	5.12	122	195	33.8	24.09	1	0	0	0	0	0	0	0	1	29.35	30.77	2.6	1.48	0
484	34	0.54	1930	0	23.3401	90	38	4.02	2.73	6.53	117	264	33.4	26.52	1	0	0	0	0	0	0	0	0	28.04	29.22	23.43	1.645	0
485	28	1.21	5370	0	20.4491	66.3333	38.2	4.29	2.92	6.83	121	261	37.7	49	0	0	0	0	0	0	0	0	0	27.6	28.67	30.41	1.42	0
486	22	0.69	3290	0	16.3847	85.6667	37.4	4.45	2.21	6.41	131	285	37.7	27.76	0	0	0	0	0	0	0	0	0	11.25	5.46	4.97	1.545	0
487	22	1.86	6420	0	18.3594	75.6667	34.2	4.22	2.3	5.12	112	215	37.6	21.25	0	0	0	0	0	0	0	0	0	13.9	5.12	19.78	1.55	0
488	37			0	24.2187	76	34.4	4.31	2.02	5.57	100	194	32.8	29.34	1	1	0	0	0	0	0	0	0	26.05	26	10.83	1.775	0
489	32	1.77	3650	1	32.0204	118.417	39.6	4.49	3.87	6.92	119	250	35.8	92	0	1	1	0	0	0	1	0	0	28.77	29.81	16.34	1.315	0
491	33	0.54	2160	0	29.3724	100	39.2	4.23	2.2	4.77	116	209	31.2	46.17	1	0	0	0	0	0	0	0	0	20.8	20.27	3.55	2.06	0
492	20	1.12	2890	0	20.8209	82.3333	37.3	4.56	1.66	4.64	128	288	40.5	82.19	0	0	0	0	0	0	0	0	0	27.41	28.17	23.4	1.215	0
493	35			1	21.7079	99	40.9	4.67	2.41	5.74	112	205	39.8	27.27	1	0	1	0	0	0	0	0	1	16.91	9.54	22.26	1.58	0
494	20	1.5	4710	0	26.6389	80	36.4	4.26	3.18	5.41	95	210	37.7	32.25	0	1	0	0	0	0	0	0	0	25.37	25.11	21.32	1.48	0
495	26	1.38	2490	0	26.7698	79.3333	39.8	4.4	1.36	5.82	107	189	37.6	37.38	0	0	0	0	0	0	0	0	0	18.23	13.74	14.71	1.485	0
496	32	0.98	2280	0	21.8787	91.3333	32.8	3.75	1.91	5.91	112	352	37.4	32.17	1	0	0	0	0	0	0	0	0	18.04	12.94	14.97	1.545	0
497	18	1.02	3420	0	24.4898	78	32	3.83	1.84	5.63	108	264	35.7		0	0	0	0	0	0	0	0	0	21.38	20.7	21.43	1.04	0
498	29	1.68	4250	1	31.5886	93.3333	41.9	4.27	3.6	7.1	119	297	35.6	62.98	1	0	1	0	0	0	0	0	0	20.79	20.22	13.79	1.69	0
499	31	0.79	4010	0	22.4444	80	29.1	4.22	2.96	6.37	104	207	39.4	58.76	0	0	0	0	0	0	0	0	0	23.74	22.18	14.53	1.435	0
500	31	1.24	4350	0	21.4844	84.3333	31.1	4.2	2.1	6.62	98	284	36.7	34.45	1	0	0	0	0	0	0	0	0	8.63	3.78	2.7	1.88	0
501	22	0.65	3880	0	23.3056	93.3333	35.7	3.7	2.23	5.86	114	308	35.8	33.13	0	1	0	0	0	0	0	0	0	12.05	2.47	8.1	1.47	0
502	18	0.78	3260	0	22.8928	73.3333	33.2	4.24	2.52	5.88	109	239	41		0	1	0	0	0	0	0	0	0	21.58	20.81	23.8	1.565	0
503	31	0.19	769	0	25.3906	102.333	37.2	4.37	1.79	6.13	105	261	38.2	27.87	1	0	1	0	0	0	0	0	0	27.81	29.14	7.4	1.62	0
504	27	1.21	5610	0	22.2222	87	32.8	3.94	1.52	6.82	116	247	36.6	57.22	0	0	0	0	0	0	0	0	0	23.15	22.28	30.79	1.625	0
505	31	0.72	2790	1	23.9257	94.6667	39	7.25	0.89	3.94	118	353	36.9		1	1	0	0	0	0	0	0	0	17.48	11.61	21.64	1.44	0
506	34	1.78	4400	0	21.7504	78.6667	41.7	4.68	3.03	7.36	119	293	37.4	83.21	0	1	0	0	0	0	0	0	0	30.73	33.84	21.03	1.765	0
507	33	1.67	4010	0	22.2137	518	33.8	4.26	1.77	5.28	112	276	35.1	36.8	0	0	0	0	0	0	0	0	0	16.83	8.56	20.94	1.465	0
508	19	2.1	6320	0	23.3726	83	32.5	4.26	2.97	6.09	114	295	36.1	30.94	0	1	0	0	0	0	0	0	0	16.41	7.48	24.59	1.555	0
509	19	0.93	2680	0	21.2585	86	35.6	4.13	2.01	5.86	112	259	36.4	31.38	1	0	0	0	0	0	0	0	0	15.02	7.25	30.5	1.65	0
510	33	1.66	3770	0	25.2994	90	32.4	4.05	2.85	4.81	116	287	36.9	46.57	1	1	1	0	0	0	0	0	0	30.17	32.49	27.45	2.83	0
511	28	1.17	3360	0	21.7555	80	34.3	4.66	1.49	6.23	111	310	34.9	30.55	0	0	0	0	0	0	0	0	0	17.71	12.8	22.84	1.63	0
512	27	1.64	7120	0	17.9687	65.6667	34.6	3.95	2.12	5.42	100	341	39.8	37.51	0	0	0	0	0	0	0	0	0	10.27	4.05	15.2	1.355	0
513	37			0	18.7305	95.3333	38.3	4.14	2.05	4.71	116	178	36.8	30.73	1	0	0	0	0	0	0	0	0	21.32	20.54	17.21	1.46	0
514	33	0.64	3540	0	21.6311	82.3333	34.2	4.44	2.26	5.8	110	219	34.7	40.23	1	1	0	0	0	0	0	0	0	18.52	14.3	23.45	1.74	0
515	17	0.62	2290	0	23.0112	90.3333	38	3.74	1.89	5.46	124	379	34.9	31.47	1	1	1	0	0	0	0	0	0	23.11	22.25	22.45	2.62	0
516	29	2.2	8690	0	18.9453	82.3333	43.2	4.01	2.14	5.05	115	311	36.7	51.08	0	1	0	0	0	0	0	0	0	19.18	16.5	18.555	1.79	0
517	35			0	21.6311	85	39.5	4.05	2.38	5.76	137	260	38.3	45.78	1	1	0	0	0	0	0	0	0	19.82	17.9	16.79	1.98	0
518	21	0.69	3150	0	18.7872	78	35.2	4.52	14.59	7.39	98	202	34.2	29.83	1	1	0	0	0	0	0	0	0	11.36	5.73	27.81	1.68	0
519	31	0.36	898	1	24.6152	90.6667	41.1	6.41	3.47	6.19	127	177	35.2	65.94	0	0	0	0	0	0	0	0	0	24.52	23.88	25.53	1.54	0
521	24	1.4	7430	0	20.4444	80	33.8	3.93	2.28	5.94	106	243	34.8	27.87	0	0	0	0	0	0	1	0	0	17.46	2.78	7.39	1.74	0
522	21	1.71	8990	0	22.4323	86.6667	36	4.3	2.6	5.54	112	238	39.3	55.69	0	0	0	0	0	0	0	0	0	28.48	29.47	30.6	1.445	0
523	23	0.44	2210	0	19.2277	76.6667	39.6	4.45	1.69	5.79	113	294	38.3	57.3	1	0	0	0	0	0	0	0	0	23.66	22.05	10.81	1.965	0
524	37			0	20.8117	80	35.4	4.94	3.25	6.09	122	267	35.6	30.37	1	1	1	0	0	0	0	0	0	20.16	18.63	20.01	1.635	0
525	18	1.23	2670	0	18.3391	93.3333	31.9	3.6	1.29	6.34	114	210	37.5	31.72	0	0	0	0	0	0	0	0	0	23.44	21.8	14.42	1.595	0
526	28	1.16	3700	0	51.9438	76	36.7	4.22	1.9	6.79	111	371	37.9	31.61	0	0	0	0	0	0	0	0	0	28.11	29.41	18.44	2.13	0
527	18	1.22	8600	0	19.2234	65.3333	36.9	4	3.24	5.71	131	298	37.4	40.9	0	0	1	0	0	0	0	0	0	20.25	18.73	29.07	1.99	0
528	38			0	19.9219	77	36.4	4.67	2.8	3.56	117	268	34.2	41.4	1	0	0	0	0	0	0	0	0	31.03	34.65	28.69	2.1	0
529	33	0.91	2100	0	25.4291	74.6667	36.3	4.26	3.29	5.29	109	234	35.4	33.94	1	0	0	0	0	0	0	0	0	23.16	21.59	6.52	1.94	0
530	21	1.24	6790	0	19.8286	89.6667	32.2	4.73	3.18	5.26	110	299	38.9	32.13	0	0	0	0	0	0	0	0	0	26.94	27.77	2.72	1.715	0
531	29	0.69	2230	1	26.0375	85.6667	33.2	4.74	6.06	7.37	116	472	36.3	34.47	0	1	1	0	0	0	0	0	0	22.99	24.72	17.72	1.595	0
532	26	1.86	8910	0	18.0662	70	36.1	4.06	2.07	6.37	106	257	33.9	49.5	0	0	0	0	0	0	0	0	0	13.52	5.26	17.92	2.135	0
533	28	2.28	2560	0	22.1893	81.6667	38.2	4.39	1.65	5.69	116	323	37.4	14.91	1	0	0	0	0	0	0	0	0	30.56	33.7	20.88	2.18	0
534	35			0	23.5078	83.3333	41.9		3.66	7.26	130	256	35.9	39.31	0	1	0	0	0	0	1	0	0	11.64	5.81	28	1.69	0
535	32	1.11	2950	0	27.0211	77.6667	33.7	3.97	2.85	4.81	105	217	34.9	60.53	1	1	0	0	0	0	0	0	0	29.02	30.26	31.33	1.91	0
536	17	0.97	2430	0	21.9289	73	40.2	4.19	1.04	4.9	116	282	36.1	48.7	1	0	0	0	0	0	0	0	0	23.96	3.57	19.22	1.62	0
537	27	1.76	7140	0	19.6506	76	37.7	4.54	1.81	7.08	114	242	40	53.36	0	1	0	0	0	0	0	0	0	34.67	13.78	5.33	1.665	0
538	31	0.38	2030	0	21.2306	63.3333	41.2	4.29	2.22	2.95	113	221	39	34.42	1	1	0	0	0	0	0	0	0	32.36	51.82	15.93	1.755	0
539	26	1.37	6080	0	18.4265	75.3333	36	4.47	1.99	6.65	106	235	38.7	67.19	0	1	0	0	0	0	0	0	0	25.92	25.98	6.62	1.88	0
540	26	0.68	2780	0	23.0332	85.6667	36.7	4.01	1.65	5.85	107	208	36.3	62.35	0	1	0	0	0	0	0	0	0	16.77	8.23	19.41	1.355	0
541	26	0.82	4180	0	18.9453	76	33.2	4.14	1.84	5.68	103	259	35.7	42.48	1	1	0	0	0	0	0	0	0	21.06	20.39	5.84	1.565	0
542	24	0.43	1820	0	17.898	70	36.5	4.21	1.16	5.33	113	227	38.2	46.55	0	0	0	0	0	0	0	0	0	16.39	7.1	30.96	1.52	0
543	32	0.57	2630	0	19.1001	80	39.2	3.16	2.65	5.85	114	198	40.2		0	0	0	0	0	0	1	0	0	34.18	20.46	4.91	1.61	0
544	21	0.78	2920	0	17.2584	71.3333	37	4.26	1.95	5.94	115	170	36.1	25.84	0	0	0	0	0	0	0	0	0	37.22	18.35	17.41	1.8	0
545	29	0.8	2890	0	25.3906	73.3333	42	4.24	2.82	7.22	117	233	37.8	24.11	0	1	0	0	0	0	0	0	0	24.12	24.84	26.81	1.415	0
546	33	0.85	2730	0	22.3081	94.6667	37.4	4.17	3.14	6.37	115	212	37.3	71.43	1	0	1	0	0	0	0	0	0	31.3	35.43	23.46	2.065	0
547	33	1.19	5620	0	20.5693	83.3333	38.1	4.1	1.88	6.02	113	231	37.3	33.13	1	0	0	0	0	0	0	0	0	18.1	13.23	19.81	2.1	0
548	36			1	20.5592	69	36.1	4.75	8.84	8.67	135	239	37.5	51.64	0	1	0	0	0	0	0	0	0	27.53	28.38	1.34	1.945	0
549	19	1.3	5980	0	21.4844	88	38.3	3.74	1.45	5.69	115	278	36.2	27.7	0	1	0	0	0	0	0	0	0	22.54	21.23	8.39	1.835	0
550	28	0.45	2400	0	17.898	76.6667	37.3	4.33	1.71	6.36	116	327	37.6	37.75	1	1	0	0	0	0	0	0	0	27.49	28.34	35.71	1.96	0
551	31	0.73	3350	0	24.974	75	33.7	3.93	2.87	5.2	104	196	34.3	52.9	0	0	0	0	0	0	0	0	0	17.55	12.17	25.61	1.66	0
552	25	1.66	9760	0	19.2234	78	39.3	4.23	3.96	5.05	115	207	37.2	39.4	0	0	0	0	0	0	0	0	1	19	15.81	24	2.03	0
553	28	1.31	3830	0	25.7117	86.6667	38.7	3.89	2.6	5.58	117	235	41.3		0	0	0	0	0	0	0	0	0	30.41	32.78	22.77	1.355	0
554	32	0.69	2730	0	24.1415	84.6667	33.1	4.2	3	5.06	100	224	37.1	34.04	1	0	0	0	0	0	0	0	0	27.9	28.95	27.8	1.795	0
555	25	1.19	3110	0	26.398	97.3333	36	4.62	3.86	6.16	118	259	39	24.11	1	1	0	0	0	0	0	0	0	15.11	5.32	13.67	1.975	0
556	27	1.18	3170	0	24.974	83.3333	40.5	4.62	1.86	4.52	121	227	39.1	36.61	1	0	0	0	0	0	0	0	0	23.18	23.5	18.22	1.54	0
557	34	0.85	4180	0	18.0662	76	36.3	4.03	1.2	5.99	113	283	34.7	62.78	1	1	0	0	0	0	0	0	0	17.59	12.25	30.62	1.51	0
558	29	1.16	5230	0	22.4323	75	37.5	4.21	1.74	5.83	116	260	39.2	37.13	1	1	0	0	0	0	0	0	0	16.51	3.86	35.74	1.475	0
559	22	0.63	1710	0	25.3333	89.6667	35.1	4.36	2.4	6.91	130	263	41.2	35.3	1	1	0	0	0	0	0	0	0	26.55	26.33	34.2	1.61	0
560	32	1	3080	0	22.3757	72.6667	32.7	4.61	3.02	6.02	108	256	37.2	50.57	1	1	0	0	0	0	0	0	0	27.74	28.74	27.29	1.735	0
561	31	1.12	3400	0	25.0772	70	39.3	4.15	3.24	5.9	123	239	33.7	35.78	1	1	0	0	0	0	0	0	0	26.34	3.98	1.41	1.435	0
562	31	0.83	3910	0	21.0937	80	31.8	4.32	4.19	4.99	104	309	35.6	60.9	1	1	0	0	0	0	0	0	0	24.57	25.31	25.8	1.215	0
563	19	0.84	4970	0	18.5108	72.6667	35.8	4.03	1.88	4.51	117	248	36.6	65.5	0	0	0	0	0	0	0	0	0	17.77	12.73	13.16	1.71	0
564	20	1	2740	0	20.9572	83	36	4.47	1.13	6.64	111	205	38	29.52	0	0	0	0	0	0	0	0	1	16.37	6.33	9.8	1.79	0
565	23	1.52	8350	0	17.6022	80.3333	40.1	4.02	2.05	6.45	119	281	38.1	40.08	0	1	0	0	0	0	0	0	0	17.1	9.98	29.71	1.72	0
566	29	1.31	6140	0	18.2544	60	43.6	4.7	2.29	6.11	125	308	40.4	52.96	1	1	0	0	0	0	0	0	0	40.44	20.9	5.88	1.875	0
567	32	0.65	3180	0	21.2936	89.3333	38.3	3.88	2.6	6.38	114	346	36.9	23.69	1	0	0	0	0	0	0	0	0	22.82	24.12	19.36	1.84	0
568	24	1.54	4640	0	19.8347	83.3333	36.3	4.61	2.56	7.81	106	271	42.5	46.9	0	0	0	0	0	0	0	0	0	30.04	32.34	24.86	1.855	0
569	23	0.27	1530	0	16.0231	70.3333	35.7	4.64	1.84	4.54	99	199	38.3	51.25	0	1	0	0	0	0	0	0	0	3.84	3.19	50.17	1.455	0
570	29	1.64	6740	0	20.0288	83.3333	37.5		3.73	6.44	125				0	1	1	0	0	0	0	0	0	29.56	30.68	4.89	1.485	0
571	36			0	25.6369	76.6667	34.4	4.74	2.14	5.3	102	279	30.4	41.94	1	1	0	0	0	0	0	0	0	26.16	26.23	19.47	1.575	0
572	28	0.49	1990	0	24.8358	82.6667	38.9	4.33	1.45	4.3	110	294	35.5		0	0	0	0	0	0	0	0	0	29.22	30.113	3.33	1.59	0
573	18	1.77	3570	0	23.1111	68.6667	34	3.57	2.7	4.98	113	314	34.1		1	0	0	0	0	0	0	0	0	17.36	11.25	27.04	2.365	0
575	51			1	25.5296	73.3333	38.8	5.5	1.92	8.08	138	188	32.1		1	1	1	0	0	0	1	0	0	17.65	12.47	23.69	1.335	0
576	30	0.57	2650	0	20.5592	90	35.1	4.01	1.17	5.91	101	263	358	70.28	0	0	0	0	0	0	0	0	0	18.37	14.49	23.96	2.205	0
577	34	0.99	5100	0	20.1726	85.6667	27.5	4.7	1.5	4.69	106	282	37.2	59.32	1	1	0	0	0	0	0	0	0	18.26	14.31	26.44	1.87	0
578	32	1.75	5780	0	24.4352	87.6667	37.9		2.17	4.11	109		39	32	1	0	1	0	0	0	0	0	0	20.38	18.94	26.1	1.425	0
579	27	1.42	7590	0	24.977	78.6667	42.5	4.66	0.95	4.99	103	322	34.2	41	0	0	0	0	0	0	0	0	0	28.62	29.64	5.65	1.685	0
580	22	1.01	5000	0	21.0937	89.3333	39.3	4.19	2.24	6.7	122	239	36.3	37.25	1	1	0	0	0	0	0	0	0	21.48	20.93	45.24	1.805	0
581	38			1	27.3437	96.6667	36.8	4.7	0.67	3.86	112	256	34.4	43.5	0	1	1	0	0	0	0	0	0	29.23	30.49	19.03	1.545	0
582	26	2.39	7810	0	19.1406	83.3333	35.6	3.61	2.5	5.12	116	276	36	65.3	0	0	0	0	0	0	0	0	0	19.55	17.49	8.75	1.98	0
583	27	3.37	11580	0	23.1111	94.6667	36	3.86	1.2	5.69	105	236	34.1	43.22	1	1	0	0	0	0	0	0	0	17.3	12.63	22.49	1.695	0
584	36			0	22.4059	76.6667	36.1	4.28	1.94	5.84	110	254	38.7	47.28	1	1	0	0	0	0	0	0	0	31.46	40.05	19.31	1.885	0
585	30	1.23	2760	0	22.4813	90.3333	38.4	4.52	2.59	6.15	124	242	39.2	64.03	0	1	0	0	0	0	0	0	0	28.68	29.73	11.85	1.885	0
587	19	1.37	7260	0	20.8325	70	29.5	3.89	3.98	8.87	113	293	40.8		0	0	0	0	0	0	0	0	0	26.79	27.56	27.87	1.565	0
588	40			0	19.2425	80	30.9	4.4	2.89	7.31	116	270	37	38.75	1	1	0	0	0	0	0	0	0	29.84	31.75	21.06	1.475	0
589	26	1.11	5100	0	22.5827	75.3333	35.8	4.16	2.83	5.89	111	195	38.3	38.56	1	1	0	0	0	0	0	0	0	21.27	20.63	22.7	1.91	0
590	25	1.42	8070	0	17.4044	71	36.9	4.33	1.56	5.23	117	213	36.3	23.4	1	0	0	0	0	0	0	0	0	20	18.53	19.43	1.65	0
591	28	1.5	5220	0	19.1953	80	36.1	4.26	1.62	5.31	100	308	34.8	37.6	1	1	0	0	0	0	0	0	0	15.82	9.77	13.35	2.19	0
593	22	2.41	8030	0	20.9366	91.6667	34.9	4.12	3.12	6.1	120	152	388	37.88	0	1	0	0	0	0	0	0	0	23.07	21.66	3.47	1.78	0
594	27	0.72	3650	0	18.0662	74	36	4.58	2.01	5.5	105	246	37.4	24.1	1	1	0	0	0	0	0	0	0	20.28	8.77	5.6	1.395	0
595	26	1.72	11900	0	18.369	71	32.8	4.19	1.96	5.68	96	238	37.1	40.87	0	0	0	0	0	0	0	0	0	18.14	13.44	11.69	1.235	0
596	23	1.25	2150	1	27.3437	95.3333	41.7	4.99	2.75	3.96	125	260	36.5	71.8	1	1	0	0	0	0	0	0	0	25.34	2.61	11.84	2.185	0
597	29	0.82	3180	0	25.2363	95.3333	38.5	4.47	5.13	5.82	110	229	38.2	67.62	0	0	0	0	0	0	0	0	0	29.93	31.53	8.36	2.27	0
598	24	2.21	9580	0	25.3906	88	40.9	3.96	1.59	5.47	116	197	38	48.95	0	0	0	0	0	0	0	0	0	17.84	3.17	4.19	1.7	0
599	26	0.9	2570	0	23.1405	71.6667	32.5	4.83	2.33	7.4	110	214	39.9	49.59	0	1	0	0	0	0	0	0	0	15.62	7.32	56.16	1.345	0
600	26	1.54	9700	0	22.151	93.3333	31.9	4.38	2.53	5.31	99	241	33.7	44	1	1	0	0	0	0	0	0	0	10.83	3.25	4.16	1.625	0
601	27	1.91	6690	0	20.1726	90	35.8	4.15	6.25	4.07	117	279	39.1	30.12	1	1	0	0	0	0	0	0	0	16.4	7.5	58.75	1.72	0
602	31	1.7	5090	0	27.3437	88.6667	37.8	4.07	2.19	3.89	106	228	33.4	49.45	1	1	0	0	0	0	0	0	0	24.17	24.93	17.24	1.56	0
603	29	0.48	1440	0	21.83	77	32.8	4.56	3.3	6.12	110	269	35.7	61	0	1	0	0	0	0	0	0	0	26.85	27.59	27.27	2.81	0
604	26	1.69	6170	0	18.3951	84	39.3		6.58	7.81	108	294	38	41.43	0	0	0	0	0	0	0	0	0	20.42	18.96	31	1.7	0
605	30	0.27	766	1	21.6311	92	36.6	4.68	2.25	4.75	134	240	38.2	80.5	0	0	0	0	0	0	1	0	1	26.61	26.41	19.38	2.065	0
606	30	1.12	3250	0	26.0584	83.3333	29.8	5.08	3.43	5	107	321	30.5		1	1	0	0	0	0	0	0	0	16.1	6.12	25.41	1.455	0
607	26	0.84	4480	0	20.3954	72	39.7	4	5.46	5.59	112	199	39.1	52.46	0	0	0	0	0	0	0	0	0	18.45	14.51	4	1.48	0
608	29	1.71	4420	0	19.052	73.3333	43.4		3.59	8.17	100				0	1	1	0	0	0	1	0	0	22.92	24.46	17.39	1.59	0
609	26	0.24	1120	0	19.8413	80	35.1	4.32	2.15	5.15	116	202	39.8	43.03	0	0	0	0	0	0	0	0	0	31.65	41.57	27.19	1.575	0
610	32	1.56	2180	0	19.487	95	37.4	4.89	5.47	5.36	134	283	37.5	94.29	0	1	0	0	0	0	0	0	0	22.8	24.23	24.11	1.58	0
611	24	1.22	3490	0	21.7784	80	38.5	4.85	2.41	6.54	115	300	33.5	80.54	0	0	0	0	0	0	0	0	0	19.39	16.85	12.02	1.715	0
612	33	1.32	6030	0	18.7652	70	37.1		3.83	6.87	114	155	36.8	29.3	1	1	0	0	0	0	0	0	0	12.55	4.56	27.71	1.88	0
613	39			1	28.3447	101.333	40.4	6.6	2.74	5.45	130	395	32.4	45.7	1	1	0	0	0	0	0	0	0	18.58	15.52	11.09	1.485	0
614	30	1.37	4270	0	22.0386	78.3333	35	5.05	3.6	7.1	128	232	35.9	52.82	0	0	0	0	0	0	0	0	0	20.4	19.83	17.32	1.565	0
615	32	2.62	6240	1	24.8591	88.6667	38	5.33	2.16	5.57	108	178	38.6		1	1	0	0	0	0	0	0	0	26.83	27.61	14	1.425	0
616	27	1.71	8790	0	17.1875	74.6667	39.8	4.17	2.47	2.47	121	267	37.9	26.96	0	0	0	0	0	0	0	0	0	23.84	22.14	2.64	1.425	0
617	21	1.03	4870	0	21.7014	80.3333	34.7	4.27	2.54	6.86	108	221	38.6	42.53	0	1	0	0	0	0	0	0	0	11.26	4.18	23.8	1.765	0
618	22	1.11	8610	0	16.0231	88.6667	40.8	4.77	1.47	7.1	113	203	37.1		0	0	0	0	0	0	0	0	0	24.21	24.94	3.84	1.71	0
619	26	5.51	5680	0	24.2031	76.6667	34.9	3.34	3.44	6.67	111	272	37.9	22.35	1	1	0	0	0	0	0	0	0	18.36	14.27	19.11	1.675	0
620	33	1.05	3860	0	25.2174	75.6667	40.5	4.2	2.49	4.14	121	226	35.6	61.1	1	0	0	0	0	0	0	0	0	21.11	20.42	30.23	1.755	0
621	22	0.99	2530	0	20	78.3333	42.5	4.08	3.44	6.36	116	314	39.2	53.78	0	0	0	0	0	0	0	0	0	19.96	18.47	30.33	1.065	0
622	28	0.88	2570	0	22.8374	84.3333	41	6.14	0.84	4.25	123	298	37.2	60.1	0	0	0	0	0	0	0	0	0	12.37	4.21	5.11	2.09	0
623	30	1.2	2430	0	23.0681	73.6667	34.7	4.54	3.94	6.86	104	212	35	63.8	1	1	0	0	0	0	0	0	0	22.95	24.88	16.28	1.245	0
624	34	0.61	2730	0	24.9503	88.6667	39.1	4.26	2.72	7.7	123	319	37.2	84.82	1	0	0	0	0	0	0	0	0	25.81	25.85	28.65	1.56	0
625	36			0	25.6369	76.6667	34.4	4.74	1.39	5.47	95	201	30.6	41.94	1	1	0	0	0	0	0	0	0	17.29	10.42	1.02	1.425	0
626	27	1.5	7820	0	22.4813	85	41.6	4.48	2.06	6.39	120	188	37.6	52.4	0	1	0	0	0	0	0	0	0	20.53	19.4	43	1.02	0
627	26	0.64	1690	0	26.9149	98	43.5	4.99	4.19	5.87	123	234	40.1	42.9	0	0	1	0	0	0	0	0	0	18.19	13.58	4.1	1.985	0
628	29	0.43	1530	0	20.0288	83.3333	37.5	3.6	3.73	6.44	118	159	37.5	28	0	1	1	0	0	0	1	0	0	16.37	6.88	22.56	1.895	0
629	29	1.35	7960	0	21.2279	78	37	4.15	2.56	5.12	110	140	37.6	59.47	1	1	0	0	0	0	0	0	0	27.3	28.1	20.24	1.89	0
630	32	2.83	1560	0	24.8603	86.6667	37.3	3.6	1.84	5.2	110	225	35.9	45.2	1	0	0	0	0	0	0	0	0	28.74	29.96	23.66	1.78	0
631	24	0.66	2300	0	18.7305	80	38.6	3.35	2.1	5.42	112	306	37.9	33.5	1	1	0	0	0	0	0	0	0	19.62	17.65	30.55	1.88	0
632	20	1.23	3250	0	20.8117	97.6667	36.9	4.29	3.85	5.54	111	431	39.2	48.2	0	0	0	0	0	0	0	0	0	7.35	21.56	12.05	1.42	0
633	32	0.68	3630	0	18.7305	73	32.9	4.43	3.15	7.2	86	237	32.9	65.07	1	1	0	0	0	0	0	0	0	20.2	18.69	32.88	1.7	0
634	25	0.62	2390	0	23.4375	91.6667	35.8		3.68	6.25	96	314	34.8	37.94	0	0	0	0	0	0	0	0	0	25.43	25.39	17.88	2.125	0
635	41			0	22.2063	81	42	4.51	4.46	6	105	222	32.8	45	1	1	1	0	1	0	0	0	0	21.22	20.47	29.05	2.315	0
636	32	1.14	6690	0	16.8242	73.3333	35.3	3.96	2.96	6.77	119	251	34.8	63.8	0	0	0	0	0	0	0	0	0	24.9	3.87	33.83	2.13	0
637	32	0.56	2310	0	19.487	95	37.4	5.09	3.61	5.27	127	243	39.8	36.2	1	1	0	0	0	0	0	0	0	34.9	14.53	14.11	1.61	0
638	35			0	20.0288	75.3333	37.4	4.38	1.72	6.61	106	258	38.8	55.1	0	0	0	0	0	0	0	0	0	43.37	20.7	13.5	1.795	0
639	28	1.21	4160	1	17.6254	81.3333	37.3	7.42	2.7	6.83	128	280	34.9	89.8	0	0	0	0	0	0	0	0	0	16.23	6.24	31.86	1.44	0
640	32	1.28	6960	0	34.049	93.3333	38.6	4.46	1.52	4.58	127	218	35		1	1	0	0	0	0	0	0	0	18.42	14.31	15.44	1.685	0
641	32	1.28	1960	0	34.049	93.3333	38.6	4.56	1.52	4.58	127	324	39.7		1	1	0	0	0	0	0	0	0	25.63	25.44	25.85	2.78	0
642	27	0.93	3690	0	23.634	86.3333	39.9	4.8	2.4	5.54	105	216	37	28.01	0	1	0	0	0	0	0	0	0	19.72	17.75	25.41	1.855	0
643	33	1.04	3400	0	25.2994	90	32.4	4.05	2.85	4.31	115	287	36.9	46.57	1	1	1	0	0	0	0	0	0	27.32	27.94	29.36	1.43	0
644	32	0.64	2110	0	26.0375	86.3333	32	4.14	2.73	5.41	104	293	37.2	41.45	1	0	0	0	0	0	0	0	0	25.02	25.39	0.88	1.51	0
645	27	1.63	7690	0	18.75	81	38.2	3.93	2.31	6.58	106	256	37.9	41.9	0	0	0	0	0	0	0	0	1	15.27	5.92	25.35	1.275	0
646	21	1.28	4000	0	20.4444	78.3333	35.2	4.02	4.29	7.03	121	259	40.3	40.87	0	0	0	0	0	0	0	0	0	24.27	25.06	14.3	1.545	0
647	37			1	27.3437	96.6667	36.8	4.31	0.88	3.86	128	276	35.2	43.5	0	1	1	0	0	0	0	0	0	9.44	21.48	10.43	1.395	0
648	24	1.2	5740	0	19.5556	83	39.5	3.95	3.34	5.86	133	246	40.6	27.36	1	1	0	0	0	0	0	0	1	16.37	9.62	7.02	1.71	0
649	24	1.47	4100	0	22.6562	76.3333	33.6	4.15	2	3.97	106	366	38.9	66.66	0	0	0	0	0	0	0	0	0	19.42	17.34	4.18	1.51	0
650	17	0.93	4000	0	18.3655	80	37.4	3.99	1.94	5.98	112	355	36.4		0	0	0	0	0	0	0	0	1	19.21	16.24	45.22	1.83	0
652	29	1.2	6320	0	19.3337	83.3333	40.7	4.57	3.64	6.54	121	171	36.6	30.7	0	0	0	0	0	0	1	0	0	28.51	29.55	23.82	1.75	0
653	19	1.74	5280	0	19.6506	71.6667	35.3	3.84	3.96	6.18	111	248	37.9	37.6	0	1	0	0	0	0	0	0	0	18.62	15.66	19.35	1.645	0
654	38			0	22.4323	89.6667	37.4	4.58	2.59	6.43	110	250	37.8	18.58	0	1	0	0	0	0	0	0	0	19.33	16.71	22.63	1.475	0
655	21	0.54	3970	0	24.2439	84.6667	39.3	4.3	2.12	5.01	121	246	42.6	41.8	0	1	0	0	0	0	0	0	0	33.26	25.3	20	1.585	0
656	27	1.08	7910	0	18.662	78	37.5	3.83	2.05	5.94	114	254	38.8	26.5	0	0	0	0	0	0	0	0	0	29.42	30.73	13.65	2.175	0
657	28	1.28	9830	0	18.0802	82.6667	36	4.32	3.79	7.93	111	265	37.9	45.5	0	0	0	0	0	0	0	0	0	21.6	21.07	9.98	1.195	0
659	29	1.35	7960	0	19.9594	88.6667	37	4.3	2.04	5.78	121	131	36.9	59.47	1	0	0	0	0	0	1	0	0	18.73	15.77	6.51	1.775	0
660	41			0	23.4952	96.6667	37.4	4.99	2.23	5.19	98	307	33.1		1	1	0	0	0	0	0	0	0	19.93	18.37	39.93	1.68	0
661	30	0.73	3350	0	24.974	75	33.7	3.79			105	200	33.8	43.41	1	1	0	0	0	0	0	0	0	26.38	26.99	2.79	2.08	0
662	26	0.81	3510	0	20.2848	87.6667	34.9	4.31	3.06	5.87	119	267	37.8	29.5	0	0	0	0	0	0	0	0	0	35.27	15.15	17.9	1.71	0
663	38			0	21.5645	93.6667	32.9	4.1	3.12	5.95	114	214	34.9	23.43	1	0	0	0	0	0	0	0	0	16.29	6.74	16.35	1.81	0
664	24	1.57	10600	0	18.6667	73	34.7	3.93	2.62	5.47	114	215	35.6	27.9	0	0	0	0	0	0	0	0	0	20.58	20	1.46	2.195	0
665	22	1.15	7000	0	21.056	84.3333	34	4.39	1.87	6.54	105	316	36.9	40.3	1	0	0	0	0	0	0	0	0	17.51	11.84	39.94	2.185	0
666	22	1.21	6580	0	18.6667	91.3333	32	4.07	2.13	6.03	115	202	37.3	33.01	1	1	0	0	0	0	0	0	0	28.09	29.27	23.9	2.1	0
667	28	0.67	3210	0	19.8413	73.3333	37.8	4.4	1.75	5.74	105	207	39.4	41.2	0	0	0	0	0	0	0	0	1	15.49	5.3	26	1.69	0
668	26	0.98	3480	0	24.6548	75	38.5	4.41	2.85	3.93	129	225	34.8	52.7	1	0	0	0	0	0	0	0	0	27.62	28.51	22.24	1.69	0
669	35			0	18.9036	80	33.6	4.32	2.55	6.87	126	290	38.7	25.46	0	1	0	0	0	0	0	0	0	24.19	23.62	5.03	1.805	0
670	24	3.99	21300	0	18.1312	87	37	4.04	2.72	6.51	120	161	35.5	19.77	0	0	0	0	0	0	0	0	0	19.52	17.5	8.72	1.655	0
671	25	1.42	8070	0	17.4044	71	36.9	4.33	1.56	5.23	117	213	36.3		1	0	0	0	0	0	0	0	0	19.74	17.84	5.89	2.345	0
673	22	1.14	4150	0	27.0552	82	36	3.69	2.27	5.71	113	226	38	45.8	1	1	0	0	0	0	0	0	1	10.73	4.66	12	1.84	0
674	24	1.8	7560	0	19.0443	86.3333	38.6	4.02	2.77	7.18	106	317	41	33.5	0	1	0	0	0	0	0	0	0	31.55	49.52	27.55	1.555	0
675	30	1.22	3190	0	23.3844	90.3333	33.5	4.55	1.82	5.96	109	207	40.1	51.11	1	1	0	0	0	0	0	0	0	21	20.32	13.7	1.715	0
676	40			0	22.2063	81	42	4.45	4.94	5.71	124	212	33.6	28.75	1	1	1	0	1	0	0	0	0	17.32	11.7	33.26	1.785	0
677	25	0.5	2080	0	19.1406	66.3333	32.7	4.25	1.63	4.39	107	190	38.2	29.75	0	0	0	0	0	0	0	0	0	17.26	10.79	21.37	1.63	0
678	31	1.82	5730	0	22.0317	76	34.6	4.31			129				1	0	0	0	0	0	0	0	0	23.88	23.22	12.89	1.835	0
680	35			0	18.7305	75.6667	38.7	3.96	1.83	5.9	122	161	34.5	33.44	1	1	0	0	0	0	0	0	0	26.65	26.5	16.5	1.39	0
681	33	1.04	6680	0	17.5146	60	36.2	4.17	3.36	6.8	110	267	34.8	37.78	0	1	0	0	0	0	0	0	0	30.48	33.45	43.26	1.75	0
682	20	1.24	8440	0	20.3954	83.6667	37.5	3.96	2.67	7.1	99	275	37.8	25.35	0	0	0	0	0	0	0	0	0	19.69	17.72	24.07	1.52	0
683	35			0	26.5625	79.6667	39.3	4.47	3.75	6.16	112	271	35.8	49.42	1	1	0	0	0	0	0	0	0	16.8	8.37	15.73	2.305	0
684	23	1.24	2440	0	19.1001	90.3333	37.3	4.12	2.29.6.52	5.09	119	258	36.5	54.1	0	1	0	0	0	0	0	0	0	23.99	22	24.8	1.875	0
685	21	1.9	3860	0	21.3593	70	35.2	4.21	2.49	6.52	117	256	37.5	31.44	1	0	0	0	0	0	0	0	0	16.63	8.11	0.85	1.54	0
686	41			0	28.0404	93.3333	31.5		1.49	4.99	104	185	30.5		1	1	0	0	0	0	0	0	0	17.21	10.62	24.57	1.415	0
689	24	1.06	6690	0	19.1746	83.3333	36.8	4.3	1.88	6.09	121	233	39.1	29.26	0	0	0	0	0	0	0	0	0	16.82	5.38	34.26	1.445	0
690	28	1.24	4130	0	26.4381	83.3333	40.1	4.46	2.31	3.82	109	201	30.6		1	1	0	0	0	0	0	0	0	20.55	19.5	19.16	1.385	0
691	22	1.15	6050	0	18.902	95.6667	37.6	4.6	2.36	4.6	111	224	36.2	65.4	1	1	0	0	0	0	0	0	0	19.49	17.28	18.04	1.815	0
692	35			0	19.91	86.6667	39.2	4.64	2.64	4.91	97	263	34.5	37.2	1	1	0	0	0	0	0	0	0	23.48	23.26	35.1	1.55	0
693	30	1.04	3000	0	23.5172	86	36.2	4.54	2.49	5.47	110	293	35.5	46.59	0	1	0	0	0	0	0	0	0	36.94	19.55	19.27	1.305	0
694	20	1.27	4880	0	21.1621	73.3333	38.8	4.28	2.39	4.2	108	378	32.4		1	0	0	0	0	0	0	0	0	18.6	15.7	30.37	1.355	0
695	29	1	3130	0	19.8413	73.3333	36.7	4.12	2.25	5.56	110	268	35.2	67.45	0	0	0	0	0	0	0	0	0	22.85	24.18	25.35	1.605	0
696	30	0.92	4190	0	19.9792	83.3333	34.7	4.28	1.37	5.85	113	260	40.6	38.02	0	1	0	0	0	0	0	0	0	28.17	29.33	3.02	2.155	0
697	22	1.94	8420	0	19.052	80	34.6	3.97	1.85	4.35	117	203	38	53.09	0	1	0	0	0	0	0	0	0	24.74	25.67	14.91	1.545	0
698	30	1.2	6490	0	20.3244	72.6667	35.7	4.41	1.23	6.25	117	239	36.4	48.37	1	1	0	0	0	0	0	0	0	24.88	25.23	27.95	1.675	0
699	35			0	20.5457	86.6667	39.6	4.27	2.53	5.46	123	252	38.9	33.3	1	1	0	0	0	0	0	0	0	26.73	27.43	25.14	1.555	0
700	19	1	5400	0	20.5049	81	38.6	3.97	1.06	4.82	120	254	37.7	21.9	1	0	0	0	0	0	0	0	0	22.1	21.14	20.2	1.74	0
701	31	0.94	4720	0	19.2894	70.6667	37.6	4.54	1.63	8.19	119	277	38.2	26.3	1	0	0	0	0	0	0	0	0	32.57	52.38	22.39	2.165	0
703	28	0.93	3370	0	19.563	70	38.1	4.34	1.79	6.07	119	263	35.1		0	1	0	0	0	0	0	0	0	23.04	23.19	17.31	2.45	0
704	19	1.1	7680	0	16.6493	76		3.38	2.96	3.86	70	288	25.6		1	0	0	0	0	0	0	0	0	21.43	20.84	23.91	2.1	0
707	18	1.22	8600	0	19.2234	65.3333	42.1	4.1	2.35	5.44	121	282	37.2	40.9	0	0	1	0	0	0	0	0	0	21.72	21.09	20.73	1.515	0
708	38			0	29.9376	98.6667	39.6	4.9	2.5	5.01	116	313	38.9	32.3	0	1	0	0	0	1	0	0	1	24.33	25.2	11.93		0
