# Supplementary material for: A dynamic prediction model for preeclampsia using the sFlt-1/PLGF ratio combined with multiple factors
Source: BMC Pregnancy Childbirth. 2024 Jun 26;24:443. doi: 10.1186/s12884-024-06627-4 (PMC11202363; doi:10.1186/s12884-024-06627-4)
Supplement: Supplementary file 2 — Supplementary Material 2 [file 12884_2024_6627_MOESM2_ESM.xlsx]

## Sheet: Sheet1
Number	Age	Number of pregnancies	PAPP-A	PAPP-A MOM	Using aspirin	GDM	History of chronic hypertension	Mode of pregnancy	Pre-pregnancyBMI	Systolic pressure	Diastolic pressure	MAP	25 hydroxyvitamins D	Albumin	TG	HCT	Uric acid	FGB	Hb	TC	Hypothyroidism	Immune system diseases	Chronic kidney disease	sFlt/PIGF(20-24w)	sFlt/PIGF(25-29w)	sFlt/PIGF(30-34w)	Ult PI	PE
2	17	0	1460	1.03	0	0	0	0	29.41	120	80	93.3333	38.25	41	2.92	42.3	386	4.69	115	5.63	0	0	0	26.42	26.7	27.34	3.165	1
3	29	0	5540	0.97	1	1	0	0	20.32	115	85	95	35.39	34.2	3.14	39	220	4.47	120	4.43	1	0	1	21.22	38.98	36.46	2.55	1
4	36	1			0	0	0	0	21.88	130	76	94	38.1	38.9	3.27	37.4	240	4.78	118	7.97	0	0	0	18.25	43.87	14.83	2.37	1
5	33	0	5930	1.98	1	1	1	1	22.31	134	93	106.667	30.22	37.9	2.99	37.2	226	5.22	103	7.77	0	1	0	28.46	36.24	37.48	1.78	1
6	34	1			0	0	0	0	22.65	118	68	84.6667	46.99	38.6	3.28	40.7	224	4.61	136	5.94	0	0	0	38.44	18.84	44.06	2.79	1
7	30	0	2990	0.61	1	0	0	0	22.77	109	81	90.3333	54.2	36.6	2.49	34.9	287	3.94	108	5.4	0	0	0	6.47	46.34	3.71	2.27	1
8	31	1			0	1	1	0	24.02	136	82	100	49.71	32.7	7.41	40	307	5.22	144	7.24	0	0	0	31.83	39.87	30.38	1.715	1
9	29	0			0	0	0	0	19.98	109	63	78.3333	21.12	30.2	3.01	33.8	417	4.42	125	6.33	0	0	0	28.67	26.7	62.6	1.59	1
10	32	1	4150	1.23	0	0	1	0	28.3	130	88	102	29.73	38.5	3.07	40.7	300	4.6	132	5.51	0	0	0	39.34	35.43	48.23	1.19	1
11	32	1			0	0	0	0	26.22	116	85	95.3333	28.5	28.5	2.61	39.5	275	3.94	115	3.15	0	0	0	5.7	29.98	38.56	0.615	1
12	32	1			0	0	0	0	26.22	116	85	95.3333	23.32	28.5	2.61	39.5	275	3.94	115	2.15	0	0	0	24.12	51.42	69.56	1.675	1
13	28	0	1650	0.67	0	1	0	0	24.84	110	70	83.3333	69.42	30.1	3.35	41.1	231	4.66	128	7.17	0	0	0	19.03	23.87	40.06	1.89	1
14	28	0	1650	0.67	0	0	0	0	24.84	110	70	83.3333	69.42	30.1	3.35	41.1	231	4.66	128	7.99	0	0	0	45.1	8.84	57.41	2.375	1
1	39	1			0	0	0	0	24.77	126	80	95.3333	39.77	39.9	3.73	42.5	154	4.37	115	4.48	0	0	0	12.06	36.51	1.12	0.705	0
2	34	1	3410	1.12	1	1	0	0	26.64	143	94	110.333	39.06	41.2	3.16	39.2	370	4.7	126	4.16	0	0	0	3.76	24.45	1.34	0.845	0
3	31	1	5110	2.07	0	0	0	0	34.42	113	84	93.6667	44.9	37	1.74	39.8	220	4.52	115	6.49	0	0	0	14.25	27.57	2.82	1.2	0
4	26	0	10900	1.74	0	0	0	0	16.23	110	80	90	39.1	39.5	1.61	45.6	193	4.92	137	4.96	0	0	0	5.22	9.89	3.24	3.01	0
5	23	0	6880	3.14	0	0	0	0	34.96	120	80	93.3333	37.22	38.4	2.22	38.5	238	3.97	122	6.07	0	0	0	25.24	17.05	4.19	1.22	0
6	27	0	4470	0.83	0	0	0	0	19.29	118	64	82	35.23	33.5	3.82	40	310	3.76	135	7.23	0	0	0	6.96	6.29	5.35	2.2	0
7	34	1	6030	1	0	0	0	0	21.64	110	70	83.3333	58.58	38.5	3.39	36.7	222	4.17	118	4.58	0	0	0	7.06	17.59	5.45	1.15	0
8	30	1	1590	0.87	0	0	0	0	29.3	100	60	73.3333	38.2	36.9	2.25	40.5	334	6.57	125	4.27	0	0	0	27.36	24.45	6.05	1.565	0
9	27	0	2250	0.53	0	0	0	0	22.83	110	70	83.3333	56.95	35	2.92	38.3	246	4.28	119	3.13	0	0	0	17.93	22.21	6.48	1.935	0
10	28	0	6130	1.26	0	1	0	0	19.92	120	70	86.6667	26.28	44.8	1.35	42.6	254	5.1	121	6.51	0	0	0	28.97	5.42	7.49	1.75	0
11	30	1			1	0	0	0	29.3	100	60	73.3333	38.2	37.9	2.25	40.5	299	6.57	124	4.42	0	0	0	28.15	12.07	7.74	1.625	0
12	35	0			1	0	1	0	28.16	123	85	97.6667	39.44	39.5	4.16	39.2	193	5.03	113	6.39	0	0	0	8.39	10.36	7.79	1.88	0
13	32	1	5160	1.43	0	1	1	0	23.15	150	100	116.667	29.75	36.9	3.05	38.9	321	4.99	137	5.82	0	0	0	38.54	27.86	8.75	0.585	0
14	29	0	3410	0.54	1	0	0	1	17.78	110	70	83.3333	15.71	37.5	2.87	37.3	239	5.08	122	2.42	0	0	0	9.7	16.56	9.31	2.76	0
15	29	0	6140	1.72	0	0	0	0	20.13	130	80	96.6667	23.67	38.9	5.39	35.6	287	4.73	125	5.89	0	0	0	29.77	36.66	10.58	2.265	0
16	34	1	1120	0.52	0	0	1	0	29.41	143	77	99	14.2	36.2	2.74	39.9	194	4.59	127	6.39	0	0	0	29.99	29.61	10.63	2.23	0
17	33	1	1950	1.17	0	0	0	0	36.2	123	83	96.3333	40.33	39	5	37.6	322	5.4	131	4.75	0	0	0	20.04	21.85	10.26	2.265	0
18	27	0	5640	1.15	0	0	0	0	22.98	100	70	80	24.49	39	2.67	40.5	251	4.87	115	7.12	0	0	0	30.15	21.69	10.43	1.15	0
19	29	0	6610	2.59	0	0	0	0	23.67	120	77	91.3333	53.63	40	2.28	43.8	330	3.79	144	4.72	0	0	0	10.2	38.57	10.83	2.86	0
20	40	1			0	0	0	0	20.03	102	70	80.6667	63.2	30.7	3.58	35	298	3.57	101	9.07	0	0	0	20.26	8.58	11.62	1.205	0
21	38	1	1260	0.36	0	0	0	0	27.94	100	60	73.3333	52.88	40.8	2.88	40.4	314	4.62	115	3.96	0	0	0	10.84	19.15	11.35	1.225	0
22	31	0	5140	0.96	1	1	0	0	19.78	100	70	80	74.35	38.4	1.79	37.4	241	4.24	117	5.04	0	1	0	10.95	18.46	11.16	2.23	0
23	26	0	1940	1	0	0	0	0	28.09	97	67	77	31	34.2	2.25	41	236	4.73	119	5.01	0	0	0	11.09	17.12	11.88	2.465	0
24	25	0	2490	0.79	0	0	0	0	30.09	111	80	90.3333	41.95	39.4	2.07	40.8	239	5.76	131	4.83	0	0	0	24.11	43.54	12.02	1.91	0
25	30	1			0	0	0	0	28.34	113	76	88.3333	25.17	37.4	1.63	40.7	187	4.46	122	5.71	1	0	0	21.19	24.86	12.21	1.7	0
26	22	1	1680	0.44	0	0	0	0	29.24	120	80	93.3333	48.01	38.2	1.07	39	276	4.38	113	3.68	0	0	0	21.35	26.04	12.37	2.01	0
27	24	0	10500	2.11	0	0	0	0	19.63	111	69	83	40.13	37.1	3.12	34	209	5.06	130	7.86	0	0	0	11.4	22.69	13.47	2.51	0
28	30	0	5720	1.37	0	0	0	0	25.91	117	85	95.6667	43.67	38.4	3.31	40.8	300	4.11	122	8.01	0	0	0	24.43	25.11	13.56	0.765	0
29	38	1	3240	0.89	0	0	0	0	23.15	90	60	70	30.39	33.6	2.55	37.5	209	4.68	116	6.17	0	0	0	11.61	18.39	13.66	1.245	0
30	28	0	1840	0.59	0	0	0	0	32.05	122	81	94.6667	44.78	41	3.61	38	407	5.13	103	5.33	0	0	0	12.37	29.75	13.68	1.575	0
31	31	1	6380	1.55	0	0	0	0	18.96	100	70	80	71.4	39.2	1.21	43.2	131	4.9	116	5.5	0	0	0	12.46	26.9	13.98	1.88	0
32	40	0			1	0	0	1	22.03	110	76	87.3333	94.5	39.1	2.72	40.5	126	4.54	100	8.73	0	1	0	24.74	27.9	14.75	3.165	0
33	28	0	1640	1.1	1	0	0	0	29.41	124	84	97.3333	47.06	39.5	2.58	44.3	256	5.03	141	6.32	0	0	0	12.77	30.74	14.8	2.69	0
34	25	0	12000	1.47	0	0	0	0	16.8	100	70	80	23.7	37.4	3.09	39.1	317	3.68	106	5.59	0	0	0	22.94	17.62	14.83	0.885	0
35	28	0	8130	1.69	1	0	0	1	22.03	134	76	95.3333	24	37.1	3.05	40.1	123	4.77	108	5.01	1	0	0	12.98	20.14	14.97	1.2	0
36	34	0	5220	1.16	0	0	0	0	22.58	100	60	73.3333	64.6	39.4	3.42	38.6	188	4.73	104	5.83	0	0	0	13.02	16.62	15.14	0.815	0
37	38	1			0	0	0	0	27.06	100	60	73.3333	31.63	39.8	3.09	43.6	236	4.92	119	7.38	0	0	0	13.16	17.69	15.73	1.155	0
38	33	1	1800	0.8	0	0	0	0	28.52	120	82	94.6667	30.5	38.6	3.27	39.8	229	4.11	119	5.29	0	0	0	23.27	12.18	15.44	1.15	0
39	25	0	6380	1.24	1	0	0	0	18.75	100	68	78.6667	31.18	35.1	1.59	38.5	205	4.92	126	5.8	0	0	0	13.35	11.08	15.89	2.875	0
40	26	0	11600	1.97	0	0	0	0	19.72	90	60	70	31.19	37.5	2.16	37.7	167	4.55	109	5.53	0	0	0	14.46	5.25	15.6	2.37	0
41	43	1			0	1	0	0	25.6	100	60	73.3333	29.12	38.3	2.51	42.8	308	4.57	119	5.67	0	0	0	24.5	11.53	16.49	0.845	0
42	28	0	1680	0.41	0	0	0	0	19.53	100	70	80	73.75	40.8	2.14	39.8	226	4.7	139	5.13	0	0	0	14.59	13.71	16.15	1.455	0
44	28	1	787	0.55	0	0	0	0	17.67	100	60	73.3333	42.13	37.5	2.26	46.4	253	4.93	122	4.84	1	0	0	14.8	27.3	16.54	1.58	0
45	43	1			1	0	1	0	23.94	112	60	77.3333	33.24	36.8	1.62	33.1	178	3.09	114	6.61	0	0	0	14.83	31.29	16.31	1.755	0
46	27	1	9300	1.74	0	0	0	0	17.85	103	66	78.3333	31.76	33.2	2.02	40.4	179	3.98	118	5.21	0	0	0	14.97	6.78	16.21	2.13	0
47	35	0			0	1	0	0	25.22	139	92	107.667	60.22	37.2	2.75	37.3	216	5.9	116	5.1	0	0	0	15.14	12.41	16.65	2.73	0
48	22	1	2560	0.94	0	0	0	0	28.1	111	70	83.6667	33	38.9	2.33	39.5	370	4.29	112	6.45	0	0	0	25.43	7.91	16.7	0.9	0
49	26	0	11000	2.97	1	0	0	0	22.83	98	69	78.6667	31.98	39.9	3.99	43.2	370	4.22	132	6.39	0	1	0	15.44	8.76	16.74	2.61	0
50	31	0	2620	0.78	1	1	0	0	32.04	130	82	98	37.74	39.3	3.04	42.1	262	5.82	126	5.5	0	0	0	15.59	13.73	16.75	3.775	0
51	24	0	4760	1.58	0	0	0	0	25.39	110	60	76.6667	39.72	34.3	4.67	39.8	216	4.39	130	6.74	0	0	0	25.6	14.53	16.77	3.445	0
52	27	1	10500	3.72	0	1	0	0	19.83	100	60	73.3333	57.41	39.1	2.55	37.3	146	5.16	121	6.87	1	0	0	15.64	35.77	16.87	2.845	0
53	29	0	3010	0.57	0	0	0	0	21.09	91	63	72.3333	78.48	38.2	2.63	34.8	353	4.03	111	8.6	0	0	0	25.65	10.37	16.95	1.185	0
54	32	0	3490	1.16	0	1	0	0	28.16	110	70	83.3333	31.1346	39.8	3.2	43.7	205	4.21	135	7.64	0	0	0	15.67	4.95	17.31	0.89	0
55	34	0			0	0	0	0	28.3	112	70	84	34.75	36.4	3.67	41.4	304	4.3	122	5.86	0	0	0	16.41	21.45	17.52	3.06	0
56	36	1			0	0	0	0	24.03	93	71	78.3333	51.71	37.3	3.4	36.8	235	6.02	117	5.66	0	0	0	16.19	19	17.88	2.935	0
57	34	0			0	0	0	1	20.69	110	70	83.3333	82.53	39.8	2.43	41.6	221	4.36	123	5.26	0	0	0	16.45	19.69	17.99	1.7	0
58	26	0	2170	1.09	0	0	0	0	29.76	130	78	95.3333	29.5	38.8	3.45	41.1	318	4.87	117	5.42	0	0	0	16.51	14.23	17.34	2.185	0
59	32	1	2430	0.73	0	1	0	0	23.05	90	60	70	60.19	38.4	4.32	41.6	199	4.13	135	6.4	1	0	0	26.61	16.13	17.42	1.575	0
60	26	0			0	0	0	0	26.37	120	82	94.6667	34.56	42.1	6.1	36.2	290	5.05	119	5.76	0	0	0	36.7	11.44	18.08	1.715	0
61	27	0			0	0	0	0	20.31	90	60	70	35.84	38.8	1.64	40.3	176	3.46	118	5.16	0	0	0	16.87	9.53	18.32	1.565	0
62	25	0	4520	1.25	0	0	0	0	20.2	110	70	83.3333	67.36	41.5	2.04	42.8	239	4.68	126	6.58	0	0	0	17.45	10.51	18.45	2.285	0
63	25	0	4200	0.93	0	0	0	0	17.58	104	64	77.3333	46.85	39.4	1.78	38	192	4.6	117	5.98	0	0	0	17.66	19.09	18.51	1.71	0
64	32	1	2110	0.5	0	0	0	0	19.57	122	75	90.6667	35.21	38	2.66	37.3	210	3.65	125	6.06	0	0	0	17.82	18.07	18.64	1.425	0
65	28	0	9730	1.78	0	1	0	0	20.55	114	78	90	67.65	35	1.96	38.2	200	4.45	115	5.1	0	0	0	17.88	22.53	18.72	1.895	0
66	34	0	6060	1.25	0	0	0	0	24.46	130	80	96.6667	43.53	38.1	2.2	35.4	249	4.71115	101	6.73	0	0	0	17.92	18.21	18.81	0.8	0
67	27	0	1970	0.4	1	0	0	0	21.22	110	70	83.3333	75.5	39	2.46	38.7	223	4.29	110	7.41	0	1	0	18.18	14.14	18.92	0.64	0
68	25	0	3780	1.58	0	0	0	0	28.04	104	60	74.6667	29.33	39.5	2.59	48.2	263	4.47	138	4.02	0	0	0	18.48	13.85	18.11	2.72	0
69	32	0	5500	1.11	0	0	0	0	19.14	106	71	82.6667	64.76	36.1	3.97	38.6	206	4.47	124	4.8	0	0	0	18.57	9.89	18.82	2.61	0
70	26	0	1340	0.63	0	0	0	0	31.99	109	65	79.6667	74.53	39.7	1.67	44.8	396	4.98	126	5.39	0	0	0	18.81	19.74	18.83	2.73	0
71	26	0			0	0	0	0	19.84	110	86	94	52.44	38.1	1.43	41.9	215	4.23	123	6.14	0	0	0	18.85	27.16	19.16	1.15	0
72	25	0			1	1	0	1	30.3	135	85	101.667	21.14	38.5	2.28	35.9	294	5.41	120	4.9	0	0	0	19.15	17.83	19.2	2.185	0
73	28	0	2890	0.93	0	0	0	0	24.17	120	60	80	70.98	39	1.67	38.1	174	4.75	119	7.57	0	0	0	19.35	6.65	19.32	1.345	0
74	37	1			0	0	0	0	30.09	110	70	83.3333	33.82	37.1	5.59	40.9	322	4.32	116	6.58	0	0	0	29.37	18.11	19.35	2.065	0
75	25	1			0	0	0	0	16.82	90	60	70	24.68	36.5	1.9	36.3	211	4.17	118	5.3	0	0	0	19.61	7.25	19.37	1.43	0
76	30	1	2160	1.01	0	0	0	0	29.97	103	71	81.6667	64.05	39.6	1.97	35.9	243	4.68	114	5.61	0	0	0	19.68	10.54	19.41	1.765	0
77	29	1	1330	0.99	0	1	0	0	34.6	130	84	99.3333	47.77	38.9	3.62	39.2	175	4.55	115	4.23	0	0	0	19.88	28.53	19.43	1.59	0
78	36	1			0	0	0	0	31.22	100	60	73.3333	42.06	34.3	1.99	29	233	4.29	106	5.89	0	0	0	20.16	13.14	19.47	1.56	0
79	32	1	5140	2.3	0	0	0	0	30.04	132	87	102	26.76	32.6	1.45	39.7	337	3.77	145	6.1	0	0	0	20.29	19.07	19.53	2.925	0
80	28	0			0	0	0	0	17.36	110	60	76.6667	38.45	39.6	3.66	35.2	163	4.09	120	5.52	0	0	0	30.61	4.74	19.59	0.89	0
81	26	0			0	0	0	0	25.15	110	60	76.6667	34.53	38.2	2.99	39.7	285	4.08	108	5.16	0	0	0	20.92	12.87	19.61	2.26	0
82	28	0			0	0	0	0	19.13	100	60	73.3333	61.32	41.5	2.39	38.3	168	3.86	103	6.06	1	0	0	30.99	17.11	19.68	3.16	0
83	30	1	3470	1.52	0	0	0	0	30.47	100	60	73.3333	49.27	35.6	2.52	39.8	296	5.06	124	4.93	0	0	0	21.19	21.89	19.75	2.67	0
84	31	0	3600	0.94	1	0	0	1	17.05	93	60	71	84.12	38.7	1.8	39.7	200	3.93	132	5.8	0	0	0	21.24	16.61	19.76		0
86	37	1			0	1	0	0	30.06	110	70	83.3333	60.55	39.4	2.15	44.5	288	5.14	124	5.59	0	0	0	21.56	16.13	20.01	2.73	0
87	22	0	4050	0.86	0	0	0	0	18.08	96	64	74.6667	67.32	39.9	4.23	38.8	227	4.4137	121	7.02	0	0	0	21.64	30.38	20.06	1.245	0
88	37	1			0	0	0	0	26.17	105	65	78.3333	49.57	36.7	2.59	36	264	4.29	111	6.86	0	0	0	21.77	7.76	20.07	2.83	0
89	30	1	852	0.87	0	0	0	0	36.33	138	80	99.3333	36.34	40.2	2.43	38.1	399	5.03	113	5.01	0	0	0	32.03	14.36	20.07	3.065	0
90	32	1	6710	2.77	0	0	0	0	25.71	110	70	83.3333	31.87	37.7	6.18	42.6	254	5.2	119	8.21	0	0	0	22.1	24.95	20.14	0.74	0
91	25	0			0	0	0	0	21.64	120	80	93.3333	53.23	38.4	1.1	38.5	220	4.74	110	4.3	0	0	0	32.21	6.39	20.16	2.265	0
92	27	0	1560	0.54	0	1	0	0	28.52	130	86	100.667	59.85	42	2.77	46.3	358	4.49	135	4.52	0	0	0	22.27	18.62	20.2	0.83	0
93	23	0	990	0.48	0	0	0	0	34.29	110	80	90	40.75	41.3	1.48	41.7	323	4.93	136	5.48	0	0	0	22.31	13.38	20.29	1.475	0
94	33	1	920	1.06	0	0	0	0	28.04	135	84	101	23.85	38.8	2.17	41.4	112	5.11	121	4.72	1	0	0	22.44	19.67	20.29	2.19	0
95	20	0			0	0	0	0	23.88	116	76	89.3333	34.47	40.3	2.17	36	197	4.13	125	5.25	0	0	0	22.53	6.09	20.33	2.325	0
96	34	1	1360	0.33	0	0	0	0	22.79	100	70	80	23.77	39.2	2.43	39.3	299	4.36	114	5.24	0	0	0	22.64	5.32	20.36	2.445	0
97	34	1	9750	1.56	0	0	0	0	27.66	100	60	73.3333	19.42	36.3	2	35.2	302	4.6	124	5.31	0	0	0	22.77	21.33	20.46	1.485	0
98	37	1			0	0	0	0	23.44	92	60	70.6667	28.34	38.4	3.8	31.2	189	3.65	112	6.42	0	0	0	23.22	16.02	20.61	1.425	0
99	40	1			0	1	0	0	21.72	100	70	80	38.63	38	2.25	41	191	4.5	121	7.31	0	0	0	22.98	6.77	20.84	2.36	0
100	29	1			1	0	0	0	23.62	118	75	89.3333	46.67	37.9	1.72	36.2	243	4.78	111	4.51	0	0	0	23.45	21.46	20.89	1.425	0
101	27	0	8010	1.42	1	1	0	1	21.78	100	70	80	32.63	36.8	4.43	47.3	264	4.12	134	6.9	1	0	0	23.37	14.91	20.92	2.88	0
102	33	0	9670	1.62	0	0	0	0	18.9	110	60	76.6667	25.54	37.4	2.3	37.1	226	4.37	115	5.87	0	0	0	23.47	31.57	20.92	1.065	0
103	32	1	2670	2.42	0	0	0	0	38.86	122	88	99.3333	40.81	38.4	2.72	44.5	398	4.51	126	4.3	0	0	0	23.52	22.95	20.93	1.985	0
104	34	0			1	0	0	1	24.98	120	80	93.3333	17.32	33.4	4.68	40	242	4.78	144	4.42	0	0	0	23.58	30.55	20.96	0.81	0
105	35	1	7370	1.39	0	0	0	0	19.47	110	70	83.3333	62.71	40.5	2.02	35.8	136	4.19	127	6.05	0	0	0	23.64	11.47	20.97	0.9	0
106	38	1			0	0	0	0	26.17	104	60	74.6667	43.1	38.8	3.72	41.2	264	4.81	120	6.39	0	0	0	23.69	5.98	20.99	0.855	0
107	34	1	2730	0.79	0	0	0	0	29.48	120	71	87.3333	20.44	41.1	4.73	35.3	99	3.38	114	5.68	0	0	0	23.83	13.73	21.19	0.745	0
108	20	0	3150	1.35	0	0	0	0	30.12	100	80	86.6667	42.75	37.7	2.24	42.2	257	3.81	113	5.72	0	0	0	23.75	12.95	21.22	3.14	0
109	39	1			0	0	0	0	19.38	113	76	88.3333	41.99	35.6	1.72	35.3	244	4.37	110	5.51	0	0	0	23.96	14.58	21.24	1.185	0
110	32	0			0	1	0	0	34.42	130	70	90	28.12	34.7	4.32	39.5	361	4.82	112	7.78	0	0	0	24.06	21.33	21.42	2.255	0
111	26	0	6090	1.66	0	0	0	0	22.31	110	68	82	55.1	39.9	2.03	39.8	146	4.11	128	5.55	0	0	0	24.15	11.78	21.43	2.845	0
112	23	0	1570	0.43	0	0	0	0	26.01	100	70	80	46.27	40.7	1.86	41.9	282	3.91	123	5.06	0	0	0	24.31	24.26	22.23	0.765	0
113	38	0			0	0	0	0	17.78	110	70	83.3333	64.62	39.4	1.77	36.8	189	4.83	106	6.8	0	0	0	24.67	45.43	21.51	0.625	0
115	26	0	5930	2.36	0	0	0	0	24.39	100	60	73.3333	52.83	36.8	2.03	41.11	319	4.27	121	5.95	0	0	0	24.57	18.73	21.56	2.255	0
116	32	1	8330	2.34	1	0	0	0	23.05	105	67	79.6667	18.34	33.9	1.62	36.1	220	4.02	125	3.78	0	0	0	24.89	15.5	21.64	0.615	0
117	24	0			0	0	0	0	20.81	110	75	86.6667	25.76	40.1	4.07	3.5	182	4.51	118	5.68	0	0	0	24.81	8.96	22.35	1.65	0
118	39	1			0	1	0	0	20.7	100	70	80	54.36	38.9	4.12	41.3	207	4.76	116	6.89	0	0	0	25.77	14.31	21.68	1.395	0
119	26	0	1840	0.43	0	0	0	0	25.71	110	70	83.3333	27.31	40.1	3.43	39.8	264	4.38	123	5.59	1	0	0	25.18	5.82	21.77	0.74	0
120	30	1	1780	0.52	0	0	0	0	21.56	130	80	96.6667	26.23	41.7	2.11	40.4	231	3.76	125	6.17	0	0	0	25.36	33.89	21.89	1.72	0
121	29	0			0	0	0	1	18.01	111	69	83	83.06	31.25	0.75	39.3	175	3.4	135	6.84	0	0	0	25.45	28.02	21.92	1.56	0
122	27	0	2280	0.61	0	0	0	1	24.3	120	80	93.3333	48.58	38.3	7.4	34.7	301	4.11	101	6.31	0	0	0	25.62	47.94	22.47	0.73	0
123	36	1			0	1	0	0	31.22	100	70	80	54.5	39.4	4.36	36.6	272	4.59	112	5.32	0	0	0	25.18	13.04	21.99	2.09	0
124	29	0	5140	1.14	1	0	0	0	19.15	100	60	73.3333	28.76	35.4	4.35	43.2	223	4.06	116	6.17	0	0	0	25.88	24.38	22.55	2.455	0
125	33	0			0	0	0	0	20.55	111	65	80.3333	62.8	34.4	2.11	34.9	185	5.13	112	6.9	0	0	0	26.26	17.91	22.68	1.02	0
126	38	0			0	0	0	0	17.78	110	70	83.3333	24.62	39.4	1.77	36.8	189	3.56	106	6.8	0	0	0	26.34	33.72	22.82	1.42	0
127	32	1	3820	1.05	0	0	0	0	22.31	90	60	70	31.39	35.8	2.72	36.3	182	4.56	113	6.76	0	0	0	36.67	4.02	22.99	2.125	0
129	27	0			1	0	0	0	23.88	105	72	83	48.91	39.2	2.77	42	236	4.07	118	8.45	0	0	0	37.02	9.5	23.97	2.315	0
130	29	1	1270	0.33	0	0	0	0	23.44	90	70	76.6667	44.09	40.1	3.03	36.2	207	4.36	125	5.26	0	0	0	27.29	7.7	24.02	1.25	0
132	20	1	5760	1.09	0	0	0	0	20.7	102	62	75.3333	54.09	38.3	1.65	37.1	215	4.3	114	5.96	0	0	0	27.74	4.93	24.57	2.23	0
133	27	1	1910	0.5	0	0	0	0	20.61	99	67	77.6667	60.74	37.4	2.13	34.6	174	4.01	114	5.63	0	0	0	28.04	4.54	24.37	0.885	0
134	32	0	4220	1.01	0	0	0	0	22.14	103	65	77.6667	68.58	40.1	2.38	38.5	241	4.39	117	5.39	0	0	0	28.28	3.82	24.59	1.245	0
135	29	0	3910	1.14	0	0	0	0	23.07	104	70	81.3333	26.25	39.4	2.52	39.6	299	4.51	134	8.96	0	0	0	28.34	4.1	24.61	2.92	0
136	28	0	4300	1.1	0	0	0	0	19.53	100	60	73.3333	23.89	35.6	1.87	39.6	177	4.97	114	6.06	1	0	0	28.59	20.79	24.97	1.245	0
137	30	1			0	0	0	0	18.03	100	70	80	29.96	34.8	1.82	41.1	185	4.84	110	5.46	0	0	0	28.65	5.61	17.45	2.2	0
138	31	0	7940	2.14	0	1	0	0	25.12	118	70	86	15.47	38.1	3.89	36.2	300	4.32	122	6.08	0	0	0	28.98	6.31	17.66	2.35	0
139	29	0			0	0	0	0	25.39	106	70	82	26.77	45.1	2.73	44.3	205	4.54	127	3.07	0	0	0	29.13	1.27	17.82	0.865	0
140	27	0	2130	1.3	0	0	0	0	27.34	120	76	90.6667	16.97	37.5	4.87	45.4	222	4.66	118	5.98	0	0	0	29.17	61.97	17.88	2.55	0
141	34	0			0	1	0	0	24.61	138	89	105.333	41.48	39.4	4.16	39.9	352	4.37	126	6.96	0	0	0	29.43	64.9	17.92	0.575	0
142	19	0			0	0	0	0	20.2	100	60	73.3333	28.31	33.8	2.14	31.7	233	4.65	111	5.61	0	0	0	29.71	11.3	25.08	0.71	0
143	27	1	3430	0.6	0	0	0	0	21.1	111	63	79	28.83	31.6	2.31	36.3	233	3.74	97	6.74	0	0	0	30.18	12.27	25.11	1.19	0
144	27	0	5170	1.66	0	0	0	0	22.66	100	70	80	41.56	39.4	3.15	42	221	4.61	129	6.02	0	0	0	30.35	4.97	25.18	2.225	0
145	29	0			0	0	0	0	19.78	94	62	72.6667	26.9	35.3	1.78	40.5	182	4.23	119	5.36	0	0	0	30.23	21.81	25.19	2.635	0
146	33	0	438	0.26	0	0	0	0	37.89	111	81	91	49.61	35.4	2.75	38.8	257	4.56	116	5.94	0	0	0	29.95	27.27	25.32	2.225	0
147	22	0	3450	1.17	0	0	0	0	25.97	124	84	97.3333	39.36	38.4	1.57	38.1	254	4.1	119	5.07	0	0	0	30.62	13.56	25.34		0
148	25	0	757	0.47	0	0	0	0	29.02	130	80	96.6667	56.57	41.2	2.19	44.2	463	7.94	121	4.65	0	0	0	30.23	14.61	25.51	2.36	0
149	26	0	4230	0.89	0	0	0	0	19.93	116	78	90.6667	32.71	37.2	2.15	37.3	213	4.64	121	7.47	1	0	0	31.07	8.11	25.62	1.78	0
150	27	0	2130	1.3	0	0	0	0	27.34	120	76	90.6667	16.97	38.2	4.87	41.4	273	5.13	117	5.98	0	0	0	31.88	6.94	26.03	2.88	0
151	28	0	1020	0.32	0	0	0	0	24.09	119	80	93	19.33	41.6	1.2	42	192	4.83	121	5.76	1	0	0	31.25	11.91	25.7	1.61	0
152	28	0	6510	1.45	0	0	0	0	15.78	109	73	85	34.47	37.8	2.07	42.6	200	4.21	120	4.09	0	0	0	32.54	2.65	26.17	2.735	0
153	19	0	1330	0.45	0	0	0	0	26.75	105	72	83	26.43	39	1.78	42.1	228	4	118	6.21	0	0	0	31.36	2.05	26.37	3.145	0
154	27	1			0	0	0	0	23.28	120	70	86.6667	32.09	39.4	3.17	36.6	245	4.52	117	6	0	0	0	32.77	2.87	26.78	2.685	0
155	27	0	3100	0.68	0	0	0	0	21.37	105	80	88.3333	27.14	36.7	1.94	42.8	209	4.62	127	5.44	0	0	0	32.9	5.56	27.03	0.785	0
156	28	0	6440	1.52	0	1	0	0	24.17	120	80	93.3333	47.18	35.2	2.37	39.4	228	3.78	123	5.17	0	0	0	31.65	2	27.48	1.15	0
157	29	0			0	0	0	0	19.43	100	62	74.6667	19.26	36.9	2.66	36	287	4.06	114	4.94	0	0	0	33.26	12.28	27.75	0.51	0
159	28	0	1020	0.32	0	0	0	0	24.09	119	80	93	23.66	41.6	1.4	42	192	4.83	121	4.88	1	0	0	33.61	21.38	28.66	0.765	0
160	22	1			0	1	1	0	20.49	120	80	93.3333	34.18	38	3.65	42.3	350	3.21	126	4.59	0	0	0	36.56	10.8	28.12	1.155	0
161	30	0	1650	0.29	0	0	0	0	18.67	118	73	88	51.71	37.3	4.31	42.9	131	4.52	124	6.3	0	0	0	37.1	14.99	29.33	0.885	0
162	23	1			0	0	0	0	26.01	90	60	70	23.44	33.7	1.9	36	300	3.75	90	4.3	0	0	0	34.22	9.8	29.47	1.885	0
163	41	1			0	0	0	0	24.97	128	67	87.3333	73.98	34.6	2.1	38.3	255	4.69	113	5.3	0	0	0	40.45	36.81	30.26	1.235	0
164	42	1			0	0	0	0	22.86	121	69	86.3333	21.16	34.3	1.4	40.1	215	3.89	130	6.1	0	0	0	43.56	25.18	32.47	1.48	0
165	31	0	3270	0.49	0	0	0	0	15.62	100	67	78	35.46	36.6	2.81	37.9	169	4.62	112	5.13	0	0	0	34.87	7.4	35.27	1.7	0
166	34	0			0	0	0	0	25.39	110	60	76.6667	20.3	36.9	2.49	39.2	199	4.5	127	5.32	0	0	0	45.24	38.62	37.26	1.76	0
167	33	0	438	0.26	0	0	0	0	37.89	111	81	91	23.72	35.4	2.75	38.8	257	4.56	116	5.94	0	0	0	35.99	55.89	38.29	0.635	0
168	26	0	353	0.09	0	1	0	0	22.83	114	85	94.6667	45.59	38.3	1.7	41.5	262	4.12	125	6.29	0	0	0	47.16	4.72	40.17	1.25	0
169	34	0			0	0	0	0	25.39	110	60	76.6667	80.3	36.9	2.49	39.2	199	4.5	127	5.32	0	0	0	36.51	40.04	4.74	1.15	0
